# Supplementary material for: The 256 kb mitochondrial genome of Clavaria fumosa is the largest among phylum Basidiomycota and is rich in introns and intronic ORFs
Source: IMA Fungus. 2020 Nov 14;11:26. doi: 10.1186/s43008-020-00047-7 (PMC7666478; doi:10.1186/s43008-020-00047-7)
Supplement: Supplementary file 2 — Additional file 2: Table S1. Comparison on mitochondrial genomes among 22 Agaricales species. Table S2. Characterization of the mitochondrial genome of Clavaria fumosa. Table S3. Start and stop codon analyses of 15 core protein-coding genes in 22 Agaricales species. Table S4. Local BLAST analysis of the Clavaria fumosa mitochondrial against itself. Table S5. Tandem repeats detected in the mitochondrial genome of Clavaria fumosa using the online program Tandem Repeats Finder. Table S6. Distribution of repeat loci in the mitochondrial genome of Clavaria fumosa searched by REPuter. Table S7. Local BLAST searches between the mitochondrialand the nuclear genomes of Clavaria fumosa. Table S8. Species, and GenBank accession number used for phylogenetic analysis in this study. [file 43008_2020_47_MOESM2_ESM.xlsx]

## Sheet: Table S1
Table S1 Comparison on mitochondrial genomes among 22 Agaricales species
ID	Species	GenBank accession number	Order	Family	Genome size (bp)	GC content (%)	AT skew	GC skew	No. of PCGs	Introns	No. of rRNAs	No. of tRNAs
Cfum	Clavaria fumosa	MT114157	Agaricales	Agaricomycetidae	256807	19.74	0.009	0.05	121	64	2	38
Abis	Agaricus bisporus	JX271275	Agaricales	Agaricaceae	135005	29.07	0.0114197	0.00859993	44	46	2	35
Ccin	Coprinopsis cinerea	NW_003307477	Agaricales	Psathyrellaceae	42448	28.3	0.0013947	0.00848057	16	0	2	24
Lame	Laccaria amethystina	MK697669	Agaricales	Hydnangiaceae	65156	23.39	0.00717922	0.0252245	23	8	2	25
Lbic	Laccaria bicolor	MK697670	Agaricales	Hydnangiaceae	95304	28.32	-0.00892857	-0.0127119	29	10	2	25
Ldec	Lyophyllum decastes	MH447974	Agaricales	Lyophyllaceae	50643	22.27	-0.0229027	-0.025595	18	0	2	26
Lshi	Lyophyllum shimeji	MH447975	Agaricales	Lyophyllaceae	73678	27.94	0.0187318	0.00858984	30	10	2	26
Tmat	Tricholoma matsutake	JX985789	Agaricales	Tricholomataceae	76037	20.69	0.0223175	0.0729821	24	10	2	28
Abor	Armillaria borealis	MH407470	Agaricales	Physalacriaceae	116433	29.27	0.0196633	0.0287081	47	30	2	26
Asol	Armillaria solidipes	MH660713	Agaricales	Physalacriaceae	122167	29.18	0.00988421	0.0260452	49	32	2	26
Dtab	Desarmillaria tabescens	MH823225	Agaricales	Agaricomycetidae	93439	29.28	0.00707014	0.0273224	15	16	2	26
Asin	Armillaria sinapina	MH282847	Agaricales	Physalacriaceae	103563	28.5	0.0123077	0.0301754	44	24	2	25
Fvel	Flammulina velutipes	JF799107	Agaricales	Physalacriaceae	88395	16.54	-0.0234843	0.0749698	32	10	2	26
Ledo	Lentinula edodes	AB697988	Agaricales	Omphalotaceae	121394	30.7	0.0147186	0.0208469	30	19	2	26
Mper	Moniliophthora perniciosa	AY376688	Agaricales	Marasmiaceae	109103	31.89	-0.0248128	0.00658514	89	14	2	26
Mror	Moniliophthora roreri	HQ259115	Agaricales	Marasmiaceae	93722	27.63	-0.0175487	0.0238957	56	13	2	26
Scom	Schizophyllum commune	AF402141	Agaricales	Schizophyllaceae	49704	21.86	0.0122856	-0.0256176	20	0	2	27
Pcit	Pleurotus citrinopileatus	MG017444	Agaricales	Pleurotaceae	60694	28.98	-0.0123909	0.00276052	24	3	2	24
Pery	Pleurotus eryngii	KX827267	Agaricales	Pleurotaceae	72650	26.28	-0.00135648	0.0273973	38	10	2	24
Post	Pleurotus ostreatus	EF204913	Agaricales	Pleurotaceae	73242	26.35	-0.00190114	0.0163188	30	10	2	24
Ppla	Pleurotus platypus	MG017445	Agaricales	Pleurotaceae	73807	26.79	-0.00573614	0.0055991	34	10	2	24
Hrus	Hygrophorus russula	MH643589	Agaricales	Hygrophoraceae	55769	19.13	-0.0122419	0.0684788	22	3	2	26

## Sheet: Table S2
Table S2 Characterization of the mitochondrial genome of Clavaria fumosa
Gene	Start	Stop	Length	Strand	Intergenic nucleotides (bp)	Notes
orf346	208	1248	+	1041		GIY-YIG endonuclease
orf295	1667	2554	+	888		LAGLIDADG endonuclease
orf728	3100	5286	+	2187		LAGLIDADG endonuclease
orf445	5555	6892	+	1338		LAGLIDADG endonuclease
orf359	7731	8810	+	1080		LAGLIDADG endonuclease
orf313	9058	9999	+	942		LAGLIDADG endonuclease
orf317	10463	11416	+	954		LAGLIDADG endonuclease
orf297	11449	12342	+	894		LAGLIDADG endonuclease
orf439	12794	14113	+	1320		LAGLIDADG endonuclease
orf350	14280	15332	+	1053		LAGLIDADG endonuclease
orf220	15482	16144	+	663		LAGLIDADG endonuclease
orf369	16658	17767	+	1110		LAGLIDADG endonuclease
orf287	18420	19283	+	864		LAGLIDADG endonuclease
orf259	19899	20678	+	780		LAGLIDADG endonuclease
orf162	21261	21749	+	489		GIY-YIG endonuclease
orf188	21795	22361	+	567		GIY-YIG endonuclease
orf301	22485	23390	+	906		LAGLIDADG endonuclease
orf287	24010	24873	+	864		LAGLIDADG endonuclease
orf135	25453	25860	+	408		LAGLIDADG endonuclease
orf205	26093	26710	+	618		LAGLIDADG endonuclease
orf302	26837	27745	+	909		GIY-YIG endonuclease
cox1	1	29708	+	29708	175
exon1	1	206	+	206
exon2	1597	1665	+	69
exon3	2994	3098	+	105
exon4	5389	5552	+	164
exon5	7663	7728	+	66
exon6	8963	9055	+	93
exon7	10452	10462	+	11
exon8	11437	11447	+	11
exon9	12718	12793	+	76
exon10	14220	14279	+	60
exon11	15455	15481	+	27
exon12	16652	16657	+	6
exon13	18393	18418	+	26
exon14	19853	19897	+	45
exon15	20990	21075	+	86
exon16	22435	22484	+	50
exon17	23992	24009	+	18
exon18	25384	25452	+	69
exon19	26726	26836	+	111
exon20	28130	28282	+	153
exon21	29571	29708	+	138
intron1	207	1596	+	1390		Group IB
intron2	1666	2993	+	1328
intron3	3099	5388	+	2290
intron4	5553	7662	+	2110		Group I(derived)
intron5	7729	8962	+	1234		Group IB
intron6	9056	10451	+	1396		Group ID
intron7	10463	11436	+	974		Group IB
intron8	11448	12717	+	1270		Group I(derived)
intron9	12794	14219	+	1426		Group IB(3')
intron10	14280	15454	+	1175		Group IB
intron11	15482	16651	+	1170		Group I(derived)
intron12	16658	18392	+	1735		Group IB(5'),IB(3')
intron13	18419	19852	+	1434		Group II(derived)
intron14	19898	20989	+	1092		Group IB
intron15	21076	22434	+	1359		Group IB
intron16	22485	23991	+	1507		Group I(derived)
intron17	24010	25383	+	1374		Group IB
intron18	25453	26725	+	1273		Group IC2
intron19	26837	28129	+	1293		Group IA
intron20	28283	29570	+	1288		Group IC2
orf412	30610	31848	+	1239
nad2	29884	40569	+	10686	-1
exon1	29884	30609	+	726
exon2	31874	32134	+	261
exon3	35551	35997	+	447
exon4	38559	38698	+	140
exon5	39167	39236	+	70
exon6	40516	40569	+	54
intron1	30610	31873	+	1264		Group IC2
intron2	32135	35550	+	3416		Group IC2
intron3	35998	38558	+	2561		Group IB
intron4	38699	39166	+	468		Group IC2
intron5	39237	40515	+	1279		Group IC2
orf265	32709	33506	+	798		LAGLIDADG endonuclease
orf391	33719	34894	+	1176		LAGLIDADG endonuclease
orf175	38082	37555	-	528		LAGLIDADG endonuclease
orf437	38544	39857	+	1314		LAGLIDADG endonuclease
orf164	39983	40477	+	495		LAGLIDADG endonuclease
nad3	40569	40952	+	384	1640
trnF(gaa)	42593	42664	+	72	291
trnT(tgt)	42956	43028	+	73	918
trnQ(ttg)	43947	44020	+	74	87
trnK(ttt)	44108	44179	+	72	210
trnY(gta)	44390	44473	+	84	1353
trnD(atc)	45899	45827	-	73	1554
orf114	47798	47454	-	345	1356	hypothetical protein
orf316	49155	50105	+	951	1123	hypothetical protein
orf194	51229	51813	+	585	1441	hypothetical protein
orf262	53255	54043	+	789	1798	hypothetical protein
orf251	55842	56597	+	756	2147	hypothetical protein
orf103	59056	58745	-	312	12	DNA polymerase family B
orf328	60055	59069	-	987	736	DNA polymerase family B
atp6	60792	61571	+	780	273
trnA(tgc)	61845	61915	+	71	619
orf126	62535	62915	+	381	2352	hypothetical protein
orf406	65268	66488	+	1221	547	hypothetical protein
orf134	67036	67440	+	405	485	DNA-dependent RNA polymerase
orf125	68303	67926	-	378	300	DNA-directed DNA polymerase
orf708	70730	68604	-	2127	1667	hypothetical protein
orf396	72398	73588	+	1191	289	hypothetical protein
orf126	73878	74258	+	381	220	hypothetical protein
orf106	74479	74799	+	321	920	hypothetical protein
orf265	75720	76517	+	798	4003	DNA-dependent RNA polymerase
atp8	80679	80521	-	159	430
trnC(gca)	81110	81183	+	74	4257
trnD(gtc)	85514	85441	-	74	206
trnW(cca)	85793	85721	-	73	695
orf338	87505	86489	-	1017	353	hypothetical protein
orf342	87859	88887	+	1029	99	DNA polymerase family B
trnI(aat)	89058	88987	-	72	152
trnK(ttt)	89211	89280	+	70	191
orf388	89472	90638	+	1167	771	hypothetical protein
orf108	91736	91410	-	327	1100	DNA polymerase family B
orf321	93802	92837	-	966	553	hypothetical protein
trnI(aat)	94356	94428	+	73	392
orf657	94821	96794	+	1974	687	DNA polymerase
trnF(aaa)	97482	97560	+	79	403
orf263	100742	101533	+	792		LAGLIDADG endonuclease
cox2	97964	102283	+	4320	1958
exon1	97964	98041	+	78
exon2	99070	99315	+	246
exon3	100550	100741	+	192
exon4	102032	102283	+	252
intron1	98042	99069	+	1028		Group IB
intron2	99316	100549	+	1234		Group IB(3')
intron3	100742	102031	+	1290		Group IC2
orf529	104242	105831	+	1590	2651	hypothetical protein
trnL(taa)	108483	108567	+	85	81
trnM(cat)	108649	108720	+	72	473
trnN(gtt)	109194	109266	+	73	257
trnR(tcg)	109524	109596	+	73	402
orf265	110796	109999	-	798	14	DNA-dependent RNA polymerase
orf175	111338	110811	-	528	4761	DNA-dependent RNA polymerase
trnG(tcc)	116170	116100	-	71	452
trnS(tga)	116708	116623	-	86	191
trnM(cat)	116974	116900	-	75	1951
orf527	120509	118926	-	1584	2891	ATPase subunit 6, partial
rns	123401	128097	+	4697	284
exon1	123401	124383	+	983
exon2	125652	126038	+	387
exon3	127356	128097	+	742
intron1	124384	125651	+	1268		Group IC2
intron2	126039	127355	+	1317		Group IC2
orf414	124374	125618	+	1245
trnV(tac)	128382	128452	+	71	845
trnM(cat)	129298	129370	+	73	69
trnH(gtg)	129512	129440	-	73	4496
rnl	134009	149589	+	15581	2136
exon1	134009	134729	+	721
exon2	136132	136309	+	178
exon3	137596	138849	+	1254
exon4	140285	140419	+	135
exon5	141326	141839	+	514
exon6	143105	143267	+	163
exon7	145877	145941	+	65
exon8	147821	147842	+	22
exon9	149117	149589	+	473
intron1	134730	136131	+	1402
intron2	136310	137595	+	1286		Group IC2
intron3	138850	140284	+	1435		Group IB
intron4	140420	141325	+	906		Group II(derived)
intron5	141840	143104	+	1265		Group IC2
intron6	143268	145876	+	2609		Group IC2
intron7	145942	147820	+	1879		Group IA
intron8	147843	149116	+	1274		Group IC2
orf394	136374	137558	+	1185		LAGLIDADG endonuclease
orf378	141930	143066	+	1137		LAGLIDADG endonuclease
orf245	143637	144374	+	738		LAGLIDADG endonuclease
orf182	144672	145220	+	549		LAGLIDADG endonuclease
orf109	145811	145482	-	330		LAGLIDADG endonuclease
orf260	146118	146900	+	783		LAGLIDADG endonuclease
orf170	146949	147461	+	513		LAGLIDADG endonuclease
orf360	147996	149078	+	1083		LAGLIDADG endonuclease
trnL(tag)	151726	151807	+	82	897
orf393	153886	152705	-	1182	359	DNA-directed RNA polymerase
orf111	154581	154246	-	336	178	DNA-directed RNA polymerase
orf218	155416	154760	-	657	432	hypothetical protein
orf753	158110	155849	-	2262	431	hypothetical protein
orf128	158542	158928	+	387	180	hypothetical protein
orf117	159109	159462	+	354	3866	hypothetical protein
orf231	163779	164474	+	696		LAGLIDADG endonuclease
orf448	165208	166554	+	1347		LAGLIDADG endonuclease
cox3	163329	167111	+	3783	1034
exon1	163329	163778	+	450
exon2	165013	165205	+	193
exon3	166933	167111	+	179
intron1	163779	165012	+	1234		Group ID
intron2	165206	166932	+	1727		Group IA
orf325	168146	169123	+	978	1003	hypothetical protein
nad4L	170127	170393	+	267	-1
orf508	170642	172168	+	1527		LAGLIDADG endonuclease
orf198	172912	173508	+	597		LAGLIDADG endonuclease
orf169	173635	174144	+	510		LAGLIDADG endonuclease
orf254	174272	175036	+	765		LAGLIDADG endonuclease
orf146	177210	177650	+	441		GIY-YIG endonuclease
orf215	178845	179492	+	648		LAGLIDADG endonuclease
orf160	181446	181928	+	483		LAGLIDADG endonuclease
nad5	170393	182960	+	12568	580
exon1	170393	170640	+	248
exon2	172836	172911	+	76
exon3	174170	174271	+	102
exon4	175443	175733	+	291
exon5	176991	177207	+	217
exon6	178375	178394	+	20
exon7	179603	179707	+	105
exon8	182001	182960	+	960
intron1	170641	172835	+	2195
intron2	172912	174169	+	1258		Group IC2
intron3	174272	175442	+	1171		Group ID
intron4	175734	176990	+	1257		Group IB
intron5	177208	178374	+	1167		Group IB(3')
intron6	178395	179602	+	1208		Group IB
intron7	179708	182000	+	2293
orf156	184159	184629	+	471		LAGLIDADG endonuclease
nad6	183541	185429	+	1889	2394
exon1	183541	183619	+	79
exon2	184900	185429	+	530
intron1	183620	184899	+	1280		Group IC2
trnI(gat)	187824	187895	+	72	417
orf363	188313	189404	+	1092	3110	hypothetical protein
orf187	192584	193147	+	564		LAGLIDADG endonuclease
atp9	192515	193499	+	985	690
exon1	192515	192582	+	68
exon2	193343	193499	+	157
intron1	192583	193342	+	760
rps3	194190	195809	+	1620	915
trnI(gat)	196725	196796	+	72	932
orf246	197729	198469	+	741	289	hypothetical protein
trnI(gat)	198759	198830	+	72	414
orf203	200124	200735	+	612		LAGLIDADG endonuclease
orf406	203002	204222	+	1221		LAGLIDADG endonuclease
orf253	204857	205618	+	762		LAGLIDADG endonuclease
orf388	207836	209002	+	1167		LAGLIDADG endonuclease
cob	199245	216720	+	17476	2586
exon1	199245	199399	+	155
exon2	200774	200819	+	46
exon3	202921	203001	+	81
exon4	204761	204856	+	96
exon5	206012	206038	+	27
exon6	206455	206647	+	193
exon7	207678	207835	+	158
exon8	210457	210506	+	50
exon9	212593	212606	+	14
exon10	214656	214701	+	46
exon11	216420	216720	+	301
intron1	199400	200773	+	1374		Group I(derived)
intron2	200820	202920	+	2101		Group IB
intron3	203002	204760	+	1759		Group IB
intron4	204857	206011	+	1155		Group ID
intron5	206039	206454	+	416		Group IC2
intron6	206648	207677	+	1030		Group IB
intron7	207836	210456	+	2621		Group IB
intron8	210507	212592	+	2086		Group IA
intron9	212607	214655	+	2049		Group IB
intron10	214702	216419	+	1718		Group IB
orf302	213378	214286	+	909		GIY-YIG endonuclease
orf162	215903	216391	+	489		homing endonuclease
trnP(tgg)	219307	219382	+	76	161
trnR(tct)	219544	219614	+	71	888
orf167	220653	221156	+	504		LAGLIDADG endonuclease
orf168	221389	221895	+	507		LAGLIDADG endonuclease
orf210	222258	222890	+	633		LAGLIDADG endonuclease
orf102	223907	224215	+	309		LAGLIDADG endonuclease
orf210	225403	226035	+	633		GIY-YIG endonuclease
nad1	220503	226437	+	5935	1994
exon1	220503	220652	+	150
exon2	221922	221999	+	78
exon3	223403	223468	+	66
exon4	224556	224915	+	360
exon5	226078	226437	+	360
intron1	220653	221921	+	1269		Group IC2
intron2	222000	223402	+	1403		Group IC2
intron3	223469	224555	+	1087		Group IB
intron4	224916	226077	+	1162		Group IB
trnC(aca)	228432	228503	+	72	506
orf299	229010	229909	+	900	780	hypothetical protein
orf274	230690	231514	+	825	166	DNA-dependent RNA polymerase
orf813	231681	234122	+	2442	3057	DNA-dependent RNA polymerase
orf209	237726	238355	+	630		LAGLIDADG endonuclease
nad4	237180	239932	+	2753	2140
exon1	237180	237596	+	417
exon2	238883	239932	+	1050
intron1	237597	238882	+	1286		Group IC2
orf103	242384	242073	-	312	358	hypothetical protein
orf302	243651	242743	-	909	287	hypothetical protein
trnD(gtc)	244012	243939	-	74	84
orf220	244759	244097	-	663	309	hypothetical protein
trnE(ttc)	245140	245069	-	72	101
trnK(ttt)	245313	245242	-	72	1465
orf240	247501	246779	-	723	579	DNA polymerase
orf415	249328	248081	-	1248	355	DNA polymerase
orf251	249684	250439	+	756	1719	hypothetical protein
orf260	252941	252159	-	783	527	hypothetical protein
trnN(gtt)	253541	253469	-	73	370
orf258	253912	254688	+	777	382	hypothetical protein
trnD(gtc)	255071	255145	+	75	1251
trnE(ttc)	256397	256468	+	72	39
trnS(gct)	256508	256587	+	80	220

## Sheet: Table S3
Table S3 Start and stop codon analyses of 15 core protein-coding genes in 22 Agaricales species
Species	atp6		atp8		atp9		cob		cox1		cox2		cox3		nad1		nad2		nad3		nad4		nad4L		nad5		nad6		rps3
	start	stop	start	stop	start	stop	start	stop	start	stop	start	stop	start	stop	start	stop	start	stop	start	stop	start	stop	start	stop	start	stop	start	stop	start	stop
Clavaria fumosa	ATG	TAA	ATG	TAA	ATG	TAG	ATG	TAA	ATG	TAA	ATG	TAA	ATG	TAA	ATG	TAG	ATG	TAA	ATG	TAA	ATG	TAA	ATG	TAA	ATG	TAA	GTG	TAA	ATG	TAA
Agaricus bisporus	ATG	TAA	ATG	TAA	ATG	TAA	ATG	TAG	ATG	TAA	ATG	TAG	ATG	TAA	ATG	TAA	ATG	TAA	ATG	TAA	ATG	TAA	ATG	TAA	ATG	TAA	ATG	TAG	ATG	TAA
Coprinopsis cinerea	ATG	TAA	ATG	TAA	ATG	TAA	ATG	TAA	ATG	TAA	ATG	TAA	ATG	TAA	ATG	TAA	ATG	TAA	ATG	TAA	ATG	TAA	ATG	TAA	ATG	TAA	ATG	TAA	ATG	TAG
Laccaria amethystina	ATG	TAA	ATG	TAA	ATG	TAA	ATG	TAA	GTG	TAA	ATG	TAA	ATG	TAA	ATG	TAA	ATG	TAA	ATG	TAA	ATG	TAA	ATG	TAA	ATG	TAA	ATG	TAA	ATG	TAA
Laccaria bicolor	ATG	TAA	ATG	TAA	ATG	TAA	ATG	TAA	GTG	TAA	ATG	TAA	ATG	TAA	TTG	TAA	ATG	TAA	ATG	TAA	ATG	TAA	ATG	TAA	ATG	TAA	ATG	TAA	ATG	TAA
Lyophyllum decastes	ATG	TAA	ATG	TAA	ATG	TAA	ATG	TAA	GTG	TAA	ATG	TAA	ATG	TAA	ATG	TAA	ATG	TAA	ATG	TAA	ATG	TAA	ATG	TAA	ATG	TAA	ATG	TAA	ATG	TAA
Lyophyllum shimeji	ATG	TAA	ATG	TAA	ATG	TAA	ATG	TAA	GTG	TAG	ATG	TAA	ATG	TAA	ATG	TAA	ATG	TAA	ATG	TAA	ATG	TAA	ATG	TAA	ATG	TAA	ATG	TAA	ATG	TAA
Tricholoma matsutake	ATG	TAA	ATG	TAA	ATG	TAA	ATG	TAA	GTG	TAA	ATG	TAA	ATG	TAA	ATG	TAA	ATG	TAG	ATG	TAA	ATG	TAA	ATG	TAA	ATG	TAA	ATG	TAA	ATG	TAA
Armillaria borealis	ATG	TAA	ATG	TAA	ATG	TAG	ATG	TAA	ATG	TAA	ATG	TAA	ATG	TAA	ATG	TAA	ATG	TAA	ATG	TAA	ATG	TAA	ATG	TAA	ATG	TAA	ATG	TAA	ATG	TAA
Armillaria solidipes	ATG	TAA	ATG	TAA	ATG	TAG	ATG	TAA	ATG	TAA	ATG	TAA	ATG	TAA	ATG	TAA	ATG	TAA	ATG	TAA	ATG	TAA	ATG	TAA	ATG	TAA	ATG	TAA	ATG	TAA
Desarmillaria tabescens	ATG	TAA	ATG	TAA	ATG	TAG	ATG	TAA	ATG	TAA	ATG	TAA	ATG	TAA	ATG	TAA	ATG	TAA	ATG	TAA	ATG	TAA	ATG	TAA	ATG	TAA	ATG	TAA	ATG	TAA
Armillaria sinapina	ATG	TAA	ATG	TAA	ATG	TAG	ATG	TAA	ATG	TAA	ATG	TAA	ATG	TAA	ATG	TAA	ATG	TAA	ATG	TAA	ATG	TAA	ATG	TAA	ATG	TAA	ATG	TAA	ATG	TAA
Flammulina velutipes	ATG	TAA	ATG	TAA	ATG	TAA	ATG	TAA	ATG	TAA	ATG	TAA	ATG	TAA	ATG	TAA	ATG	TAA	ATG	TAA	ATG	TAA	ATG	TAA	ATG	TAA	ATG	TAA	ATG	TAA
Lentinula edodes	ATG	TAA	ATG	TAA	ATG	TAA	ATG	TAA	ATG	TAA	ATG	TAG	ATG	TAG	ATG	TAA	ATG	TAA	ATG	TAA	ATG	TAA	ATG	TAA	ATG	TAG	ATG	TAA	ATG	TAA
Moniliophthora perniciosa	ATG	TAG	ATG	TAA	ATG	TAA	ATG	TAA	TTG	TAA	ATG	TAG	ATG	TAG	ATG	TAA	ATG	TAA	ATG	TAA	ATG	TAA	ATG	TAA	ATG	TAA	ATG	TAA	ATG	TAA
Moniliophthora roreri	ATG	TAG	ATG	TAA	ATG	TAA	ATG	TAA	TTG	TAA	ATG	TAG	ATG	TAG	ATG	TAA	ATG	TAA	ATG	TAA	ATG	TAA	ATG	TAA	ATG	TAA	ATG	TAA	ATA	TAA
Schizophyllum commune	ATG	TAA	ATG	TAA	ATG	TAA	ATG	TAA	ATG	TAA	ATG	TAA	ATG	TAA	ATG	TAG	ATG	TAA	ATG	TAA	ATG	TAA	ATG	TAA	ATG	TAA	ATG	TAA	ATG	TAA
Pleurotus citrinopileatus	ATG	TAA	ATG	TAG	ATG	TAA	ATG	TAA	GTG	TAA	ATG	TAG	ATG	TAA	ATG	TAA	ATG	TAA	ATG	TAA	ATG	TAA	ATG	TAA	ATG	TAA	ATG	TAA	ATG	TAA
Pleurotus platypus	ATG	TAA	ATG	TAG	ATG	TAA	ATG	TAA	GTG	TAA	ATG	TAA	ATG	TAG	ATG	TAA	ATG	TAA	ATG	TAA	ATG	TAA	ATG	TAA	ATG	TAA	ATG	TAA	ATG	TAG
Pleurotus ostreatus	ATG	TAA	ATG	TAG	ATG	TAA	ATG	TAA	GTG	TAA	ATG	TAG	ATG	TAG	ATG	TAA	ATG	TAA	ATG	TAA	ATG	TAA	ATG	TAA	ATG	TAA	ATG	TAA	ATG	TAA
Pleurotus eryngii	ATG	TAA	ATG	TAG	ATG	TAA	ATG	TAA	ATG	TAA	ATG	TAA	ATG	TAG	ATG	TAA	ATG	TAA	ATG	TAA	ATG	TAA	ATG	TAA	ATG	TAA	ATG	TAA	ATG	TAG
Hygrophorus russula	ATG	TAA	ATG	TAA	ATG	TAA	ATG	TAA	GTG	TAA	ATG	TAA	ATG	TAA	ATG	TAA	ATG	TAA	ATG	TAA	ATG	TAA	ATG	TAA	ATG	TAA	ATG	TAA	ATG	TAA

## Sheet: Table S4
Table S4 Local BLAST analysis of the Clavaria fumosa mitochondrial against itself
Identitie (%)	Aligned length (bp)	Mismatched bases (bp)	Gaps (bp)	from	to	from	to	evalue
80.22	1274	241	5	183616	184884	30607	31874	0
80.22	1274	241	5	30607	31874	183616	184884	0
82.975	1210	119	35	54623	55764	51931	53121	0
82.975	1210	119	35	51931	53121	54623	55764	0
77.857	1269	257	7	30615	31867	25458	26718	0
77.857	1269	257	7	25458	26718	30615	31867	0
82.214	849	146	3	153128	153975	84152	83308	0
82.214	849	146	3	83308	84152	153975	153128	0
76.493	1289	285	5	141813	143095	136311	137587	0
76.493	1289	285	5	136311	137587	141813	143095	0
98.904	365	2	2	120276	120639	61025	60662	0
98.904	365	2	2	60662	61025	120639	120276	0
76.097	1276	298	4	220650	221924	30607	31876	0
76.097	1276	298	4	30607	31876	220650	221924	0
76.228	1283	278	10	237612	238891	183625	184883	3.61e-174
76.228	1283	278	10	183625	184883	237612	238891	3.61e-174
76.245	1225	265	7	100739	101959	30607	31809	1.37e-173
76.245	1225	265	7	30607	31809	100739	101959	1.37e-173
75.784	1276	283	7	136310	137583	30612	31863	7.47e-172
75.784	1276	283	7	30612	31863	136310	137583	7.47e-172
94.177	395	16	5	198757	199147	187822	188213	2.5e-164
94.177	395	16	5	187822	188213	198757	199147	2.5e-164
75.406	1232	290	5	124382	125604	39248	40475	1.36e-162
75.406	1232	290	5	39248	40475	124382	125604	1.36e-162
74.785	1277	307	5	237617	238892	124382	125644	1.2e-155
74.785	1277	307	5	124382	125644	237617	238892	1.2e-155
75.02	1273	294	8	237617	238888	30621	31870	1.35e-151
75.121	1238	287	7	124378	125600	100749	101980	1.35e-151
75.121	1238	287	7	100749	101980	124378	125600	1.35e-151
75.02	1273	294	8	30621	31870	237617	238888	1.35e-151
74.807	1167	278	4	39233	40398	30606	31757	1.71e-143
74.807	1167	278	4	30606	31757	39233	40398	1.71e-143
76.897	883	186	4	30615	31479	28288	29170	2.17e-135
76.897	883	186	4	28288	29170	30615	31479	2.17e-135
76.195	962	212	5	100767	101718	28308	29262	8.23e-135
76.195	962	212	5	28308	29262	100767	101718	8.23e-135
74.424	1302	296	12	183615	184885	100738	102033	9.27e-131
74.424	1302	296	12	100738	102033	183615	184885	9.27e-131
75.65	961	216	4	141807	142761	28280	29228	1.92e-128
75.65	961	216	4	28280	29228	141807	142761	1.92e-128
74.48	1297	291	14	28279	29563	25449	26717	1.5e-125
74.48	1297	291	14	25449	26717	28279	29563	1.5e-125
73.903	1299	303	10	100739	102024	39234	40509	2.16e-124
73.903	1299	303	10	39234	40509	100739	102024	2.16e-124
73.405	1301	312	7	141807	143100	25450	26723	4.45e-122
73.405	1301	312	7	25450	26723	141807	143100	4.45e-122
73.717	1286	310	9	39234	40509	25450	26717	1.69e-121
73.717	1286	310	9	25450	26717	39234	40509	1.69e-121
73.344	1253	301	6	136313	137556	124376	125604	5.02e-118
73.344	1253	301	6	124376	125604	136313	137556	5.02e-118
73.977	1295	307	14	237602	238884	39233	40509	5.65e-114
73.977	1295	307	14	39233	40509	237602	238884	5.65e-114
77.28	669	151	1	184212	184880	173499	174166	1.68e-110
77.28	669	151	1	173499	174166	184212	184880	1.68e-110
75.422	830	189	4	184061	184885	126534	127353	1.03e-104
73.021	1301	317	10	237602	238882	141806	143092	1.03e-104
75.422	830	189	4	126534	127353	184061	184885	1.03e-104
73.021	1301	317	10	141806	143092	237602	238882	1.03e-104
91.481	270	17	4	193873	194140	48885	49150	7.11e-95
91.481	270	17	4	48885	49150	193873	194140	7.11e-95
74.371	835	202	3	173338	174169	31048	31873	3.87e-93
74.371	835	202	3	31048	31873	173338	174169	3.87e-93
73.674	1018	230	9	136310	137311	100744	101739	6.27e-88
73.674	1018	230	9	100744	101739	136310	137311	6.27e-88
90.909	286	12	8	87507	87784	51065	50786	2.38e-87
90.909	286	12	8	50786	51065	87784	87507	2.38e-87
87	300	13	4	253630	253905	87810	87513	1.86e-84
87	300	13	4	87513	87810	253905	253630	1.86e-84
75.436	631	154	1	126687	127317	124971	125600	2.68e-83
75.436	631	154	1	124971	125600	126687	127317	2.68e-83
86.52	319	7	6	253617	253899	50736	51054	1.01e-82
86.52	319	7	6	50736	51054	253617	253899	1.01e-82
93.333	195	9	1	169934	170124	167948	168142	1.64e-77
74.286	665	170	1	142428	143092	37892	38555	3.39e-75
74.286	665	170	1	37892	38555	142428	143092	3.39e-75
82.445	319	47	4	172908	173226	100738	101047	6.18e-66
82.445	319	47	4	100738	101047	172908	173226	6.18e-66
80.065	306	55	1	183646	183945	172939	173244	2.07e-58
80.065	306	55	1	172939	173244	183646	183945	2.07e-58
78.395	324	70	0	189072	189395	49773	50096	4.27e-56
85.859	198	28	0	222025	222222	172937	173134	4.27e-56
85.859	198	28	0	172937	173134	222025	222222	4.27e-56
79.257	323	49	2	136313	136635	25458	25762	6.14e-55
80.546	293	51	2	172952	173244	124411	124697	6.14e-55
79.257	323	49	2	25458	25762	136313	136635	6.14e-55
80.546	293	51	2	124411	124697	172952	173244	6.14e-55
95.522	134	5	1	251925	252057	155643	155776	2.33e-54
95.522	134	5	1	155643	155776	251925	252057	2.33e-54
72.616	818	192	8	237617	238410	136319	137128	1.82e-51
72.616	818	192	8	136319	137128	237617	238410	1.82e-51
72.137	786	191	5	144584	145369	30615	31372	2.62e-50
86.154	195	21	2	183654	183842	32167	32361	2.62e-50
72.137	786	191	5	30615	31372	144584	145369	2.62e-50
86.154	195	21	2	32167	32361	183654	183842	2.62e-50
80.068	296	47	4	172937	173226	28308	28597	2.05e-47
96.396	111	4	0	253444	253554	109291	109181	2.05e-47
80.068	296	47	4	28308	28597	172937	173226	2.05e-47
96.396	111	4	0	109181	109291	253554	253444	2.05e-47
77.364	349	69	3	221996	222336	28279	28625	2.95e-46
72.63	654	158	4	237633	238265	144606	145259	2.95e-46
77.364	349	69	3	28279	28625	221996	222336	2.95e-46
72.63	654	158	4	144606	145259	237633	238265	2.95e-46
82.741	197	34	0	222027	222223	37298	37494	4.24e-45
82.741	197	34	0	37298	37494	222027	222223	4.24e-45
91.473	129	5	1	245196	245318	44231	44103	8.76e-43
91.473	129	5	1	44103	44231	245318	245196	8.76e-43
82.105	190	34	0	126067	126256	37304	37493	4.78e-41
77.811	338	63	5	136298	136635	39227	39552	4.78e-41
82.105	190	34	0	37304	37493	126067	126256	4.78e-41
77.811	338	63	5	39227	39552	136298	136635	4.78e-41
82.222	180	32	0	221997	222176	141807	141986	9.87e-39
86.111	144	20	0	183654	183797	144614	144757	9.87e-39
86.111	144	20	0	144614	144757	183654	183797	9.87e-39
82.222	180	32	0	141807	141986	221997	222176	9.87e-39
80.711	197	38	0	172940	173136	126062	126258	3.74e-38
84.868	152	23	0	148911	149062	142896	143047	3.74e-38
84.868	152	23	0	142896	143047	148911	149062	3.74e-38
80.711	197	38	0	126062	126258	172940	173136	3.74e-38
81.91	199	34	2	136345	136542	32169	32366	5.38e-37
71.224	629	180	1	173499	174126	126689	127317	5.38e-37
81.91	199	34	2	32169	32366	136345	136542	5.38e-37
71.224	629	180	1	126689	127317	173499	174126	5.38e-37
78.819	288	53	5	206066	206350	25480	25762	2.04e-36
78.819	288	53	5	25480	25762	206066	206350	2.04e-36
86.25	160	19	3	187988	188145	189910	190068	7.73e-36
77.899	276	55	3	206073	206343	28317	28591	2.93e-35
84	150	24	0	147876	148025	37304	37453	2.93e-35
84	150	24	0	37304	37453	147876	148025	2.93e-35
77.899	276	55	3	28317	28591	206073	206343	2.93e-35
78.472	288	54	5	206066	206350	30637	30919	1.11e-34
81.053	190	33	1	126067	126256	100775	100961	1.11e-34
81.053	190	33	1	100775	100961	126067	126256	1.11e-34
78.472	288	54	5	30637	30919	206066	206350	1.11e-34
80.513	195	32	1	32166	32360	30644	30832	4.21e-34
80.513	195	32	1	30644	30832	32166	32360	4.21e-34
80.303	198	38	1	148908	149104	38356	38553	4.21e-34
80.303	198	38	1	38356	38553	148908	149104	4.21e-34
77.536	276	48	3	206073	206339	172946	173216	1.6e-33
77.536	276	48	3	172946	173216	206073	206339	1.6e-33
71.264	609	173	2	148423	149030	28872	29479	6.05e-33
79.004	281	48	6	206073	206350	100776	101048	6.05e-33
71.264	609	173	2	28872	29479	148423	149030	6.05e-33
90.826	109	9	1	198971	199078	189960	190068	6.05e-33
79.004	281	48	6	100776	101048	206073	206350	6.05e-33
98.611	72	1	0	196721	196792	187820	187891	4.74e-30
98.611	72	1	0	187820	187891	196721	196792	4.74e-30
78.537	205	35	1	144613	144817	32166	32361	1.8e-29
78.537	205	35	1	32166	32361	144613	144817	1.8e-29
96.104	77	3	0	198750	198826	196716	196792	1.8e-29
96.104	77	3	0	196716	196792	198750	198826	1.8e-29
94.872	78	4	0	48335	48412	253155	253078	2.58e-28
79.31	174	30	1	237661	237828	32187	32360	2.02e-25
79.31	174	30	1	32187	32360	237661	237828	2.02e-25
87.755	98	11	1	243916	244013	85419	85515	4.18e-23
87.755	98	11	1	85419	85515	243916	244013	4.18e-23
95.455	66	3	0	256399	256464	245138	245073	4.18e-23
95.455	66	3	0	245073	245138	256464	256399	4.18e-23
89.773	88	7	1	84272	84357	42638	42551	1.59e-22
89.773	88	7	1	42551	42638	84357	84272	1.59e-22
77.326	172	39	0	144584	144755	136313	136484	6.01e-22
77.326	172	39	0	136313	136484	144584	144755	6.01e-22
96.721	61	2	0	48335	48395	163218	163158	6.01e-22
96.667	60	2	0	245932	245991	103628	103569	2.28e-21
95.082	61	3	0	85437	85497	45823	45883	3.28e-20
95.082	61	3	0	45823	45883	85437	85497	3.28e-20
93.651	63	4	0	146033	146095	135243	135305	1.24e-19
93.651	63	4	0	135243	135305	146033	146095	1.24e-19
94.828	58	3	0	251802	251859	251697	251754	1.79e-18
94.828	58	3	0	251697	251754	251802	251859	1.79e-18
74.894	235	53	2	238663	238891	29336	29570	6.77e-18
74.894	235	53	2	29336	29570	238663	238891	6.77e-18
76.804	194	40	3	206073	206266	126068	126256	1.4e-15
76.804	194	40	3	126068	126256	206073	206266	1.4e-15
100	42	0	0	242455	242496	159669	159628	2.01e-14
75.253	198	39	2	126067	126256	28316	28511	7.62e-14
75.253	198	39	2	28316	28511	126067	126256	7.62e-14
87.879	66	5	1	256399	256464	103804	103866	1.57e-11
87.879	66	5	1	103804	103866	256399	256464	1.57e-11

## Sheet: Table S5
Table S5 Tandem repeats detected in the mitochondrial genome of Clavaria fumosa using the online program Tandem Repeats Finder
Indices	Period Size (bp)	Copy Number	Consensus Size (bp)	Percent Matches	Percent Indels	Score	Entropy (0-2)	Repeat motif
250--282	17	1.9	17	88	11	50	1	ATTAAATAATTTAATTT
4879--4925	21	2.2	22	85	11	62	1.16	AAAAATATTAAAAATATATCAA
10367--10404	2	20	2	86	10	53	1.15	AT
10367--10404	15	2.5	15	87	8	51	1.15	ATATATATATACATT
10367--10414	15	3.1	17	82	11	50	1.25	ATATATATAGATATTAT
12602--12637	7	5.1	7	100	0	72	0.98	TATATAT
14106--14161	17	3.4	17	77	5	51	1.25	AAAAATAATAAGATAAT
16798--16844	6	8	6	81	13	62	0.85	TTTTTA
16802--16844	12	3.7	12	90	3	70	0.9	TATTTTTATTTG
16797--16843	23	2	23	92	8	78	0.8	TTTTTGTATTTTTATTTTATTTT
18066--18107	20	2	20	86	4	57	1.1	ATTTTTAATTATAAATATTT
18227--18262	17	2.1	17	100	0	72	1.48	TTCTACTTAAATAACAT
18457--18494	18	2.1	18	90	0	58	1.11	TAAATAAAAATATATATA
19666--19701	16	2.3	16	90	4	56	0.92	ATATTATTTATAATTT
41042--41070	15	1.9	15	100	0	58	0.99	TTTTTTAATAATAAA
41184--41214	3	10.3	3	100	0	62	0.94	TAA
44882--44969	7	11.7	7	78	15	63	0.9	AATTTTT
44903--44939	10	3.9	10	79	13	51	0.94	AATTTTTATA
44878--44945	18	4.3	15	80	15	68	0.91	TTTATAATTTTTATT
48848--48900	27	1.9	28	85	11	74	1	TATTATATTAATTTATAATATAATAATA
49433--49486	27	2.1	25	83	10	65	1.79	TTCTTCTCGCAAAAGAACAAATTTC
50172--50200	12	2.3	13	94	5	51	0.66	AAAATAAAAATTA
51943--51989	13	3.6	13	85	8	51	0.75	AATTAAAAAATAA
51933--51993	20	3.1	19	81	11	70	0.8	AAATATTAAAAATAAAATA
51946--51993	19	2.5	19	89	3	69	0.74	TAAAATAAAAAATTAAAAA
51962--52010	24	2	24	84	7	64	0.86	AAAATAAAATAATAAATTAAAAAT
51938--52001	19	3.6	19	74	16	66	0.81	TAAATTAATAAAAATAAAA
52195--52255	8	7.3	8	75	17	52	0.94	ATAAAAAA
52203--52272	18	3.8	17	72	24	54	1.05	ATAAAAAAATAAAAAAG
52195--52255	25	2.4	26	86	10	90	0.94	ATAATAAAATAAAAAAAAAAGGAAAA
52788--52825	7	5.4	7	93	0	58	1.24	TATAAAT
52788--52825	14	2.7	14	91	0	67	1.24	TATAGATTATAAAT
52854--52913	21	3	21	72	22	56	1.21	TATTAATAATTATTAAAATTT
52845--52896	18	2.9	17	80	11	50	1.12	ATTATAAAATTTTATTA
54261--54286	3	8.7	3	100	0	52	0.93	ATA
54615--54678	6	11	6	71	18	55	0.91	ATTAAA
54615--54705	31	2.8	31	84	14	98	0.93	ATTAAAATTAAAATAAAATATTAAAAATTAA
54618--54707	26	3.5	26	76	15	71	0.93	AAAATTAAAATTAAAATAAAATATTA
54624--54699	19	4.1	19	72	17	61	0.91	TAAATTAATAAATTATAAA
55231--55275	14	3.1	14	87	9	63	0.91	AATTAAAATAAAAA
55428--55475	21	2.1	21	85	11	60	1.19	TATAAAATATAAATTATAGAT
55494--55547	18	2.9	18	81	8	56	1	TATTAAAATTTTAATAAT
55508--55581	21	3.7	21	71	16	59	1.09	ATAAATATATAAAATTTATAT
56592--56635	6	7.3	6	100	0	88	1	TATTAA
56810--56859	23	2.2	22	86	10	66	1.24	AATAACTATTTTTAATTATATT
56810--56859	22	2.2	23	86	10	68	1.24	AATAACTATTTATTAATATAATT
57079--57106	9	3.1	9	100	0	56	0.75	ATAAATAAA
57136--57161	10	2.6	10	100	0	52	0.96	AAAATTTAAT
57222--57303	29	2.9	26	76	20	76	1.22	GAAAAAATAAAATTTAAAAAAATAGA
58084--58118	17	2.1	17	88	0	52	1.27	AAGATTAAATAATAAAT
58169--58215	18	2.6	18	78	18	53	1.2	AAAATTTTATAAAATATT
60707--60757	26	1.9	27	84	11	70	1.12	AAATTAATTTTAATTTTATAAAAAATA
60762--60791	7	4.3	7	91	0	51	0.65	TTTATTT
61939--61975	14	2.8	14	84	12	51	1.22	TTAAATTAGATTTT
62469--62514	21	2.2	20	84	11	56	1.13	AAATTAATTTATTTTATAAA
63050--63080	15	2.1	15	93	0	53	1.02	TATTTTTTTAATTTA
63848--63894	16	2.6	19	77	22	64	0.9	ATTTTTTTATAAATTTATT
63851--63888	16	2.3	17	95	4	69	0.87	TTTTTATAAATTTATTA
63850--63897	17	2.8	17	87	12	71	0.87	TTTTTTATAATTTATTA
63877--63918	11	3.9	11	81	12	52	0.94	TTTATATATTT
63939--63985	6	7.8	6	95	0	85	0.88	TTTATA
63932--63986	12	4.6	12	93	0	83	0.85	ATTTATTTTTAT
64028--64092	27	2.4	25	78	14	76	0.97	AATTTTTTATTATAAATTATTATTT
64036--64085	17	2.7	19	79	17	61	1	ATTATTAATTAATTATTAA
65859--65904	24	1.9	24	100	0	92	1.42	AAACAAGAGATGGAAAGAAATAGA
70755--70799	21	2.1	21	95	0	81	1.55	ATATTTACTAAAATTAGTTGT
82463--82507	20	2.2	21	88	11	67	1.09	TTATATTATTTAATATTTAAA
84338--84372	12	2.9	12	100	0	70	1.25	TTATATATATAC
85634--85668	17	1.9	18	88	11	54	1.4	CTTAACTTAATATATAAT
86027--86070	20	2.2	20	88	8	63	0.98	TTTTGTTCTTTTTTATTTAA
86212--86259	16	2.9	16	78	9	53	1.2	TAATAATATTTATATT
86313--86366	21	2.8	20	81	10	67	0.95	TTTTGTTTTTATTTATTTAA
87249--87324	6	13.2	6	91	8	131	1.46	GTATTA
87804--87832	2	15	2	92	7	51	1	TA
88113--88155	21	2	21	82	8	52	1.13	TTTTAAAAAATTATATATTAA
89382--89411	13	2.3	13	100	0	60	1.26	TAAAAATTAATTG
90755--90795	15	2.9	14	86	13	57	0.87	AATAATAAATAATA
90964--91012	25	2	24	88	4	71	1.2	AAATATCTTAATAAATCTTAAATA
91037--91069	13	2.5	13	90	0	57	0.8	AATAAAATAATAA
91310--91348	19	2.1	19	85	0	51	0.9	AAAAAAAAAATAAAATAAT
92374--92416	8	5.5	8	78	15	54	0.93	TTATTTAA
92371--92420	12	4.1	12	80	12	57	0.94	TATTTATTTAAT
92366--92416	17	3.3	16	86	10	70	0.94	TTATTTATTTATTTAA
92374--92422	25	2	25	88	8	73	0.95	TTATTTATTATTAATTATAATTTAA
94313--94337	10	2.5	10	100	0	50	1.31	TATAATAGAT
97860--97911	3	17.3	3	80	7	61	0.89	TAT
97853--97908	27	2.1	28	80	10	71	0.89	TTTTTATATATTATTATTAATATTATTA
103636--103674	20	2	20	89	0	60	1.51	ATAAATTAGTACCAATTTTT
103990--104023	14	2.4	14	100	0	68	1.25	TATATTATAATAGT
104934--104967	9	3.8	9	88	0	50	1.2	AAATAATAT
105843--105894	17	2.9	17	74	5	50	1.31	ATTTAAATAATCTATTA
107283--107346	31	2.1	31	97	2	121	1.14	ATATATTATTTTTTAATAAGAAAAAAATAAA
109396--109434	21	1.9	19	90	10	60	0.99	ATATAAAAATATATTATAT
109640--109680	18	2.3	18	83	4	57	1.08	TTAAAAGAATTATAAAAA
109647--109685	18	2.2	18	90	9	62	0.96	AATTTAAAAATTAAAATT
114811--114859	20	2.5	19	83	9	55	1.45	ATATTTACTTTTAAACGTA
116197--116237	21	2	20	90	4	64	1.07	TTTTAATTTACTTTTTATTT
116408--116444	8	4.8	8	90	6	58	0.97	ATAATTTT
116411--116449	15	2.7	15	81	18	55	0.98	AATTTATAATTTTAT
116408--116470	8	8	8	81	13	51	1.1	ATAAATTT
116845--116885	20	2	20	86	9	57	1.1	AAAATAAATAAAAATTATTT
117544--117750	8	25.8	8	96	2	380	0.92	ATATTTTT
117907--117945	15	2.6	14	80	11	51	1.37	TATATTATATATAC
117950--117996	25	2	25	84	12	64	0.97	TTTTATATTATAAAAATATTTATTA
118049--118110	18	3.6	18	75	14	58	1.11	AATTATATATAAAATATA
119378--119419	18	2.3	18	91	0	66	1.79	TATTTGTACTTGCACTCA
119707--119745	18	2.2	18	95	0	69	1.47	TTAGTTTCATTACTATTA
119707--119759	18	2.9	18	86	5	63	1.46	TTAGTTTGATTACTATTA
120510--120538	7	4.3	7	95	4	51	0.58	AAAAATA
123250--123332	2	44.5	2	75	17	81	1.08	AT
127904--127951	21	2.4	20	82	6	62	1.12	TATTTTAATATATAAATATA
128250--128324	10	7.6	10	68	19	50	0.96	TAATAATAAA
128262--128338	7	11	7	79	5	75	0.96	ATAATAA
128262--128343	14	5.9	14	77	5	85	0.97	ATAATAAATATTAA
128262--128360	28	3.5	28	77	8	103	1.08	ATAATAAATAATAAATAATAATTATTAA
128262--128338	35	2.2	36	81	6	95	0.96	ATAATAAATAAATAAATAATAAATAATAAATATTAA
129125--129169	6	7.3	6	82	12	56	0.92	TAAATA
129120--129179	25	2.5	24	74	15	61	0.96	TATATTATAATATAATAAAAAATA
129818--129877	23	2.7	22	75	12	61	1.11	AATTTTTTATAATAAAAATAAT
129818--129883	21	3.1	20	76	21	71	1.1	AATTTTTTATAATAAATTAT
130208--130253	6	7.5	6	85	4	65	1.06	TTATTT
130208--130253	18	2.5	19	89	3	76	1.06	TTATTTTTATTTTTAGTTT
130275--130330	26	2.2	26	83	6	69	1.62	TATAATAATAACAACTTATTAGCATT
130372--130426	9	6.2	9	89	2	85	1.13	TAGTTATTT
130575--130617	12	3.5	12	84	6	59	1.3	TAGTAAAAAAAT
130628--130666	2	19.5	2	83	0	51	1.13	TA
130626--130688	14	4.6	14	78	5	58	1.17	TTTATATTTATATA
131626--131661	17	2.1	17	89	0	54	1.37	TATTATATTCAATTAAC
131653--131693	21	2	21	95	0	73	1.2	AATTAACTAAATATATTAAAA
132201--132236	5	7.2	5	93	0	63	1.3	TTCTA
132252--132309	20	2.8	20	89	7	82	1.51	TTAATATTATAAAATTCCAG
132300--132344	16	2.6	17	83	10	65	1.32	TATAAAATTCTAAAAAT
132299--132345	18	2.8	17	87	6	69	1.32	ATATAAAATTCTTAAAA
132429--132468	15	2.8	15	88	7	57	0.88	AAAATAAATTAAAAT
132434--132480	10	4.8	10	84	5	51	0.96	AATTAATTAA
133132--133163	15	2.1	15	94	0	55	1.33	ATGAAAAATGGAAAA
133889--133929	7	5.9	7	91	0	64	0.87	TATAAAA
134083--134116	13	2.5	13	85	4	50	1.08	TTTTTTAAATTAA
134890--134947	29	2.1	27	83	6	71	1.35	TTTTTTTTATATTAAATAAAAAACTTT
141649--141678	15	1.9	16	93	6	53	0.97	TAAATATTATTTTATT
149425--149485	6	10.2	6	89	7	97	0.89	TATATT
149753--149812	21	2.8	21	75	10	59	1.26	ATTTAAATATTATTTGTTAAA
151895--151936	21	2	22	85	4	59	1.23	GTTTCATTTTTATAAATTTTAA
152547--152641	7	13.6	7	100	0	190	0.6	TTTATTT
152551--152640	1	90	1	73	0	72	0.57	T
155932--155980	9	5.4	9	82	0	53	1.18	AATTATTAA
156227--156273	24	2	24	88	8	71	1.19	ATTAATAAAATATATAAAGAAAAT
156783--156834	26	2	25	82	10	61	1.44	AGATCTTTATTTAAATTTATTTTTT
159157--159208	15	3.4	15	82	12	54	0.97	AAATTAATAATTATA
159186--159309	51	2.5	48	76	12	119	1.18	TATAAAATTTAAAATATTAATTATTAAAAAATAAAATAATGGAAAATA
159831--159871	21	2	21	90	0	64	1.52	ATCTAATATTAATAATGAAAC
164843--164882	20	2.1	19	86	9	55	1.12	AATATTTTTAAATTAAAAA
166140--166178	19	2.1	19	85	9	53	1.48	TATTTTGGCTAATATTTAT
166729--166772	7	6.7	7	85	15	67	0.81	ATATAAA
166737--166782	14	3.1	15	81	18	60	0.86	AAAAATATAAAATAT
166729--166772	20	2.3	19	88	11	63	0.81	ATATAAAAAAAAATATAAA
167264--167298	17	2.1	17	94	0	61	1.79	ATATAAGGTACTAACCT
168335--168381	24	2	24	82	0	58	1.38	TTTACAAAAAATTTCATTAATACC
169770--169814	14	3	14	83	9	54	1.04	TATTTTAAATATTT
169921--169956	17	2.2	17	90	5	56	0.89	TTAAATTATATTTTTAT
172295--172323	14	2.1	14	100	0	58	1	ATTTTAAAATTTAA
175173--175231	3	19.7	3	78	0	55	0.98	TAT
175162--175214	24	2.2	23	84	15	72	1	ATAATAATATAATAATTATTATT
175139--175216	12	6.8	12	73	8	54	1	TAATAATTAATA
175177--175221	12	3.8	12	87	0	72	0.99	ATTATTATTATA
175169--175231	15	4.6	14	74	18	62	0.99	ATAATATTATTATT
175755--175783	6	4.8	6	100	0	58	0.58	TTTTTA
183084--183132	19	2.6	19	80	3	55	1.13	AAATTTTTATTTGTAAATT
185573--185634	26	2.4	26	75	17	67	1.39	ATCAATAAAAATTATTGCTAAAATTT
185961--186008	19	2.6	19	81	15	57	1.18	TTTATATATTTTTAATTGT
187517--187558	12	3.4	12	83	6	57	0.89	AAATAAATATAT
187515--187556	13	3.3	13	83	6	59	0.89	TAAAATAAATATA
187517--187578	12	5.3	12	73	11	56	0.94	AAATAAATATTT
188186--188223	17	2.2	18	90	4	60	0.97	ATTAATAATTATTTATAT
188185--188235	24	2.1	24	85	10	68	0.99	AATTATTAATTATTTTATATTAAT
188319--188366	9	5.3	9	80	9	62	1.45	TTAATGAAT
188760--188804	18	2.5	18	96	0	81	1.58	ACATCTTCAACTAATTCT
188998--189028	12	2.6	12	89	0	53	1.44	AAGAATTAGGAA
189776--189827	18	2.8	18	82	5	68	0.97	AAAATAAAAAAAAATTTA
189776--189869	22	4.6	20	75	15	75	1.01	AAAATAAAAAAAAAAATTTA
189879--189910	15	2.1	15	94	0	55	1.2	ATAATAGTAATAAAA
190405--190494	15	6	14	74	10	72	1.28	TATAAAAATAAAAT
190412--190524	30	3.8	29	81	10	104	1.35	AATAAAATTCTAAAAATAAAATAATAAAG
193721--193763	18	2.3	20	80	15	56	1	TAAATAATATTTTATTATAA
193722--193835	51	2.3	47	80	11	113	1.12	AAAAATATTAAATTATTATAATAATATTATAAATATAATATATATAA
194500--194545	21	2.2	21	84	7	58	1.1	TAAAAAATATTAATAATAATT
196540--196589	10	5	10	100	0	100	0.88	TTATTTTTAA
197045--197075	4	7.8	4	100	0	62	1	TTAA
197092--197150	9	6.6	9	92	0	91	1.1	ATTTTTATC
197092--197150	27	2.2	27	93	0	109	1.1	ATTTTTATCATTTTTATCTTTTTTATC
197459--197506	8	6.4	8	76	13	57	1.23	TATAAAAT
197466--197509	21	2.1	21	95	0	79	1.35	TTATAAAATTATAAAATCATG
197992--198034	19	2.3	19	84	8	52	1.39	AAAAATATGGTATGGAATA
197988--198034	18	2.5	19	77	12	53	1.38	TAATAAAAAATATGGTATG
198542--198568	10	2.7	10	100	0	54	1.58	ATTTAATCTG
198553--198621	25	2.7	25	80	14	79	1.25	TTTAATCTAATTTAATATTAATTTT
198632--198671	4	9.5	4	97	2	62	0.99	TTAA
198685--198717	9	3.7	9	91	0	57	1.34	AATTTATTG
199130--199171	13	3.1	14	80	13	52	1	ATTTAATTATTATA
199731--199768	17	2.2	17	90	0	58	1	AAATTTAAATTTATTAA
208100--208124	13	1.9	13	100	0	50	0.86	TTTTATATTTATA
209789--209864	40	1.9	40	97	0	143	1.83	TTTAAATCCTCATTATCTTTAAGATTTCATTGAAGGGTCA
217856--217899	23	1.9	23	81	9	54	1.14	CTATTTTTATTTTATTGTTTACT
218205--218265	7	8.3	7	77	12	52	0.86	TATTTTT
218208--218250	18	2.4	18	88	3	70	0.85	TTTATTTTTTATTATTTA
218783--218825	23	2	23	90	9	72	1.03	AAATAAAAAAATTATTAAATTAC
218849--218886	20	1.9	19	89	5	58	0.97	AAAAAATAGAAAAAAATAT
219406--219435	15	2	15	100	0	60	0.97	AATTTTTAATTTTAA
220064--220130	32	2.1	32	81	10	75	1.24	TTTATATTTCTAAAAAAAATTAATTTATATAT
220160--220198	18	2.1	19	90	9	62	0.98	TTAAATTTTTAATATTAAT
229498--229560	21	3	22	79	9	60	1.8	AAATAAAGTAGTTAGATTCTAC
234124--234152	12	2.4	12	100	0	58	1.13	TTTATCTATATT
234311--234359	21	2.2	23	89	7	75	1.31	ATTATTAATTATTCTATAATTCA
235170--235207	15	2.5	15	86	0	58	0.98	ATAATAAATTTAATA
236753--236821	23	3	23	83	12	79	1.31	TATTATAAAATTATATGAATTAT
236781--236835	23	2.3	23	87	12	76	1.28	TATAAAATTATATGAATTATTAC
236865--236913	14	3.3	15	76	20	50	1.11	AAAAATAGTTAAAAT
241587--241623	18	2	19	85	15	51	1.52	AAATCATTAGTAATATTAG
243322--243424	39	2.8	36	78	8	125	1.77	TGTTTGAGTAGCAACATCTATCATATTACTAATATT
243345--243436	39	2.4	39	88	0	139	1.66	TATTACTAATATTTGTTTGACTAGAAACATCTATCATAT
244868--244921	24	2.3	23	84	6	65	1.19	TATTTTAAAAAATAATTAACTAT
248107--248149	17	2.5	17	84	0	50	0.88	ATATTTATTTTATTAAT
249510--249547	5	7.6	5	100	0	76	0.74	ATTTT
250536--250616	27	2.9	26	77	20	76	1.02	ATTAAAAAAATTAAAAATTAAAATAA
251142--251182	15	2.7	15	82	14	57	0.99	AATTAAAATATAAAA
254804--254882	8	9.9	8	78	0	86	1.43	TTTGTTGA
254802--254882	32	2.5	32	87	0	108	1.47	GCTTTGTTGATTTGTTGATTTGTTAATTTATC
255155--255185	10	3.1	10	95	0	53	1.12	ATTAAAATAT
255283--255326	15	2.9	15	83	10	54	0.88	AAAATAAATAATATA
256141--256203	33	2	32	81	12	76	1.1	AAATAATATATATTATTATATAATTGTAATTA
256279--256335	6	9.3	6	84	3	78	0.92	TTAATT
256279--256336	19	3.1	19	87	5	82	0.91	TTAATATTAATTTTAATTT
256266--256343	24	3.2	25	85	3	97	0.94	TATAATTTTTATATTAATTTTAATT

## Sheet: Table S6
Table S6 Distribution of repeat loci in the mitochondrial genome of Clavaria fumosa searched by REPuter
1st repeat length	Starting position	Match direction	2nd repeat length	Starting position	E-value
180	117562	F	180	117570	7.9e-99
172	117562	F	172	117578	5.18e-94
164	117562	F	164	117586	3.39e-89
156	117562	F	156	117594	2.22e-84
148	117562	F	148	117602	1.46e-79
140	117562	F	140	117610	9.55e-75
133	187821	F	133	198756	1.56e-70
132	117562	F	132	117618	6.26e-70
128	50926	F	128	253771	1.6e-67
129	168013	F	129	169995	1.55e-65
124	117562	F	124	117626	4.1e-65
124	60608	F	124	62370	1.53e-62
116	117562	F	116	117634	2.69e-60
108	117562	F	108	117642	1.76e-55
100	117562	F	100	117650	1.15e-50
100	188010	F	100	198945	1.15e-50
103	52931	F	103	89205	5.57e-50
102	54849	F	102	250761	2.21e-49
99	48973	F	99	193959	1.37e-47
97	52721	F	97	55378	2.15e-46
92	117562	F	92	117658	7.56e-46
245	60780	P	245	120275	4.26e-135
125	87672	P	125	253642	3.84e-63
120	87690	P	120	253629	3.78e-60
101	109180	P	101	253453	8.74e-49
185	117565	R	185	117565	7.71e-102
183	117562	R	183	117562	1.23e-100
177	117573	R	177	117573	5.05e-97
175	117562	R	175	117562	8.09e-96
169	117581	R	169	117581	3.31e-92
167	117562	R	167	117562	5.3e-91
161	117589	R	161	117589	2.17e-87
159	117562	R	159	117562	3.47e-86
153	117597	R	153	117597	1.42e-82
151	117562	R	151	117562	2.28e-81
145	117605	R	145	117605	9.32e-78
143	117562	R	143	117562	1.49e-76
137	117613	R	137	117613	6.11e-73
135	117562	R	135	117562	9.78e-72
129	117621	R	129	117621	4e-68
127	117562	R	127	117562	6.41e-67
121	117629	R	121	117629	2.62e-63
119	117562	R	119	117562	4.2e-62
113	117637	R	113	117637	1.72e-58
111	117562	R	111	117562	2.75e-57
105	117645	R	105	117645	1.13e-53
103	117562	R	103	117562	1.8e-52
97	117653	R	97	117653	7.39e-49
95	117562	R	95	117562	1.18e-47
92	152549	R	92	152549	7.56e-46
F, forward repeat; P, palindromic repeat, R, reverse repeat

## Sheet: Table S7
Table S7 Local BLAST searches between the mitochondrialand the nuclear genomes of Clavaria fumosa
Mitogenome	Nuclear Genome	Identity (%)	Alignment length (bp)	Mismatches (bp)	Gap (bp)	Mitogenome		Nuclear genome		Evalue
						From	To	From	To
Clavaria fumosa	CVRD01110876.1	100	1154	0	0	30878	32031	319	1472	0
Clavaria fumosa	CVRD01110735.1	99.905	1057	1	0	144435	145491	1807	2863	0
Clavaria fumosa	CVRD01110876.1	74.606	1016	206	39	173186	174169	319	1314	6.67e-108
Clavaria fumosa	CVRD01110876.1	79.485	1009	184	18	183887	184884	319	1315	0
Clavaria fumosa	CVRD01110697.1	100	876	0	0	172098	172973	1805	2680	0
Clavaria fumosa	CVRD01108226.1	100	856	0	0	222193	223048	856	1	0
Clavaria fumosa	CVRD01110735.1	72.917	816	183	25	237630	238416	1975	2781	7.11e-63
Clavaria fumosa	CVRD01110791.1	100	793	0	0	206660	207452	2321	3113	0
Clavaria fumosa	CVRD01013577.1	100	769	0	0	10567	11335	1	769	0
Clavaria fumosa	CVRD01110876.1	100	712	0	0	32744	33455	1985	2696	0
Clavaria fumosa	CVRD01110735.1	99.858	704	1	0	142723	143426	282	985	0
Clavaria fumosa	CVRD01110533.1	100	700	0	0	3488	4187	1081	382	0
Clavaria fumosa	CVRD01110581.1	100	690	0	0	94920	95609	1	690	0
Clavaria fumosa	CVRD01110752.1	99.849	661	1	0	125906	126566	1120	1780	0
Clavaria fumosa	CVRD01110729.1	100	643	0	0	137690	138332	2950	2308	0
Clavaria fumosa	CVRD01110744.1	100	636	0	0	8006	8641	1	636	0
Clavaria fumosa	CVRD01110509.1	100	629	0	0	33978	34606	3521	2893	0
Clavaria fumosa	CVRD01110521.1	100	593	0	0	184636	185228	1028	1620	0
Clavaria fumosa	CVRD01110550.1	99.829	586	1	0	249725	250310	1	586	0
Clavaria fumosa	CVRD01009452.1	100	578	0	0	39993	40570	1	578	0
Clavaria fumosa	CVRD01110735.1	100	550	0	0	143555	144104	1056	1605	0
Clavaria fumosa	CVRD01110697.1	100	537	0	0	170203	170739	1	537	0
Clavaria fumosa	CVRD01110797.1	100	537	0	0	198087	198623	537	1	0
Clavaria fumosa	CVRD01110537.1	99.812	533	1	0	202049	202581	862	330	0
Clavaria fumosa	CVRD01110681.1	100	530	0	0	177645	178174	529	1058	0
Clavaria fumosa	CVRD01110701.1	100	512	0	0	146680	147191	2536	2025	0
Clavaria fumosa	CVRD01090092.1	100	490	0	0	78637	79126	1	490	0
Clavaria fumosa	CVRD01110729.1	100	488	0	0	138372	138859	2257	1770	0
Clavaria fumosa	CVRD01110713.1	100	482	0	0	59695	60176	990	1471	0
Clavaria fumosa	CVRD01110578.1	100	472	0	0	101621	102092	398	869	0
Clavaria fumosa	CVRD01110647.1	100	461	0	0	21965	22425	735	1195	0
Clavaria fumosa	CVRD01110681.1	100	460	0	0	179262	179721	1812	2271	0
Clavaria fumosa	CVRD01110732.1	100	459	0	0	68259	68717	984	526	0
Clavaria fumosa	CVRD01110744.1	100	452	0	0	9291	9742	1352	1803	0
Clavaria fumosa	CVRD01110633.1	100	449	0	0	27463	27911	1380	1828	0
Clavaria fumosa	CVRD01110633.1	99.777	448	1	0	25510	25957	1	448	0
Clavaria fumosa	CVRD01110716.1	100	443	0	0	157768	158210	443	1	0
Clavaria fumosa	CVRD01110701.1	100	441	0	0	147924	148364	1514	1074	0
Clavaria fumosa	CVRD01110791.1	100	435	0	0	205414	205848	1226	1660	0
Clavaria fumosa	CVRD01110546.1	100	433	0	0	13420	13852	1296	1728	0
Clavaria fumosa	CVRD01110752.1	100	432	0	0	127451	127882	2320	2751	0
Clavaria fumosa	CVRD01006634.1	100	429	0	0	229280	229708	1	429	0
Clavaria fumosa	CVRD01110565.1	99.529	425	2	0	192979	193403	424	848	0
Clavaria fumosa	CVRD01110518.1	100	423	0	0	194985	195407	1	423	0
Clavaria fumosa	CVRD01110697.1	100	418	0	0	171632	172049	1337	1754	0
Clavaria fumosa	CVRD01069692.1	100	416	0	0	56057	56472	1	416	0
Clavaria fumosa	CVRD01110701.1	100	413	0	0	149045	149457	413	1	0
Clavaria fumosa	CVRD01067681.1	100	413	0	0	86763	87175	1	413	0
Clavaria fumosa	CVRD01110522.1	100	409	0	0	74980	75388	671	263	0
Clavaria fumosa	CVRD01110791.1	100	406	0	0	204590	204995	603	1008	0
Clavaria fumosa	CVRD01110752.1	100	406	0	0	126936	127341	1864	2269	0
Clavaria fumosa	CVRD01006564.1	100	399	0	0	38836	39234	399	1	0
Clavaria fumosa	CVRD01110729.1	100	398	0	0	139685	140082	1202	805	0
Clavaria fumosa	CVRD01110861.1	100	397	0	0	225799	226195	1633	2029	0
Clavaria fumosa	CVRD01110861.1	100	396	0	0	223726	224121	1	396	0
Clavaria fumosa	CVRD01110697.1	100	392	0	0	170809	171200	588	979	0
Clavaria fumosa	CVRD01110713.1	100	391	0	0	58621	59011	1	391	0
Clavaria fumosa	CVRD01110752.1	100	386	0	0	124149	124534	1	386	0
Clavaria fumosa	CVRD01041733.1	100	383	0	0	163635	164017	1	383	0
Clavaria fumosa	CVRD01029471.1	100	382	0	0	188735	189116	382	1	0
Clavaria fumosa	CVRD01110647.1	100	381	0	0	22936	23316	1404	1784	0
Clavaria fumosa	CVRD01110701.1	100	373	0	0	148388	148760	1023	651	0
Clavaria fumosa	CVRD01110546.1	100	371	0	0	12047	12417	1	371	0
Clavaria fumosa	CVRD01110729.1	100	368	0	0	136108	136475	4201	3834	0
Clavaria fumosa	CVRD01110735.1	79.564	367	69	6	38192	38555	288	651	1.18e-65
Clavaria fumosa	CVRD01110720.1	100	364	0	0	19896	20259	512	875	0
Clavaria fumosa	CVRD01110718.1	100	364	0	0	214843	215206	1	364	0
Clavaria fumosa	CVRD01110735.1	77.871	357	73	6	26370	26723	306	659	2e-53
Clavaria fumosa	CVRD01000676.1	100	357	0	0	132912	133268	1	357	0
Clavaria fumosa	CVRD01110876.1	100	356	0	0	32332	32687	1579	1934	0
Clavaria fumosa	CVRD01110509.1	100	356	0	0	36436	36791	1424	1069	0
Clavaria fumosa	CVRD01110809.1	100	354	0	0	240533	240886	1	354	0
Clavaria fumosa	CVRD01110647.1	100	350	0	0	21249	21598	1	350	0
Clavaria fumosa	CVRD01110546.1	100	349	0	0	12453	12801	422	770	0
Clavaria fumosa	CVRD01065141.1	100	349	0	0	134574	134922	1	349	0
Clavaria fumosa	CVRD01110604.1	100	343	0	0	121749	122091	631	289	1.68e-178
Clavaria fumosa	CVRD01110791.1	100	342	0	0	205910	206251	1711	2052	6.04e-178
Clavaria fumosa	CVRD01110509.1	100	341	0	0	35469	35809	2261	1921	2.17e-177
Clavaria fumosa	CVRD01089308.1	100	340	0	0	254251	254590	340	1	7.81e-177
Clavaria fumosa	CVRD01110744.1	100	339	0	0	8681	9019	687	1025	2.81e-176
Clavaria fumosa	CVRD01110729.1	73.373	338	77	10	101019	101354	3783	3457	9.73e-22
Clavaria fumosa	CVRD01110521.1	100	338	0	0	184248	184585	640	977	1.01e-175
Clavaria fumosa	CVRD01110633.1	78.042	337	48	13	136365	136700	1	312	4.37e-45
Clavaria fumosa	CVRD01110563.1	100	336	0	0	251	586	1	336	1.31e-174
Clavaria fumosa	CVRD01065960.1	100	336	0	0	166304	166639	336	1	1.31e-174
Clavaria fumosa	CVRD01110811.1	100	335	0	0	175376	175710	761	427	4.7e-174
Clavaria fumosa	CVRD01040160.1	100	333	0	0	161258	161590	1	333	6.08e-173
Clavaria fumosa	CVRD01110702.1	100	331	0	0	181349	181679	957	627	7.87e-172
Clavaria fumosa	CVRD01071474.1	100	330	0	0	252670	252999	330	1	2.83e-171
Clavaria fumosa	CVRD01110598.1	100	329	0	0	210644	210972	267	595	1.02e-170
Clavaria fumosa	CVRD01110729.1	100	327	0	0	136606	136932	3783	3457	1.32e-169
Clavaria fumosa	CVRD01110681.1	100	327	0	0	178909	179235	1435	1761	1.32e-169
Clavaria fumosa	CVRD01110702.1	100	326	0	0	182054	182379	326	1	4.74e-169
Clavaria fumosa	CVRD01001748.1	100	324	0	0	89828	90151	324	1	6.13e-168
Clavaria fumosa	CVRD01110707.1	100	323	0	0	51363	51685	323	1	2.2e-167
Clavaria fumosa	CVRD01110827.1	100	322	0	0	119340	119661	260	581	7.92e-167
Clavaria fumosa	CVRD01110565.1	100	319	0	0	192267	192585	1	319	3.69e-165
Clavaria fumosa	CVRD01110809.1	100	319	0	0	241311	241629	717	1035	3.69e-165
Clavaria fumosa	CVRD01106405.1	100	319	0	0	80074	80392	1	319	3.69e-165
Clavaria fumosa	CVRD01110594.1	100	315	0	0	232509	232823	590	276	6.17e-163
Clavaria fumosa	CVRD01110697.1	100	312	0	0	173527	173838	3014	3325	2.87e-161
Clavaria fumosa	CVRD01110509.1	100	310	0	0	37662	37971	569	260	3.71e-160
Clavaria fumosa	CVRD01110569.1	100	309	0	0	199539	199847	1	309	1.34e-159
Clavaria fumosa	CVRD01059073.1	100	308	0	0	153806	154113	1	308	4.8e-159
Clavaria fumosa	CVRD01110713.1	100	306	0	0	59335	59640	634	939	6.21e-158
Clavaria fumosa	CVRD01110509.1	100	305	0	0	35147	35451	2616	2312	2.23e-157
Clavaria fumosa	CVRD01063409.1	100	305	0	0	72594	72898	305	1	2.23e-157
Clavaria fumosa	CVRD01110569.1	100	302	0	0	200452	200753	684	985	1.04e-155
Clavaria fumosa	CVRD01110718.1	100	300	0	0	215374	215673	415	714	1.35e-154
Clavaria fumosa	CVRD01072152.1	100	299	0	0	185716	186014	1	299	4.84e-154
Clavaria fumosa	CVRD01110562.1	100	297	0	0	239552	239848	297	1	6.26e-153
Clavaria fumosa	CVRD01110729.1	100	296	0	0	141204	141499	296	1	2.25e-152
Clavaria fumosa	CVRD01110529.1	100	295	0	0	131176	131470	295	1	8.09e-152
Clavaria fumosa	CVRD01110701.1	100	294	0	0	147226	147519	1974	1681	2.91e-151
Clavaria fumosa	CVRD01110697.1	100	291	0	0	174080	174370	3376	3666	1.35e-149
Clavaria fumosa	CVRD01110546.1	100	291	0	0	12805	13095	821	1111	1.35e-149
Clavaria fumosa	CVRD01092824.1	100	291	0	0	214051	214341	1	291	1.35e-149
Clavaria fumosa	CVRD01110521.1	100	285	0	0	183962	184246	305	589	2.93e-146
Clavaria fumosa	CVRD01110647.1	100	284	0	0	21623	21906	401	684	1.05e-145
Clavaria fumosa	CVRD01110716.1	100	284	0	0	156576	156859	1424	1141	1.05e-145
Clavaria fumosa	CVRD01110869.1	100	284	0	0	234307	234590	1	284	1.05e-145
Clavaria fumosa	CVRD01110861.1	100	283	0	0	224358	224640	529	811	3.79e-145
Clavaria fumosa	CVRD01110637.1	100	283	0	0	65380	65662	270	552	3.79e-145
Clavaria fumosa	CVRD01037577.1	100	281	0	0	70735	71015	281	1	4.91e-144
Clavaria fumosa	CVRD01110720.1	100	280	0	0	19244	19523	1	280	1.76e-143
Clavaria fumosa	CVRD01110795.1	100	280	0	0	77617	77896	316	595	1.76e-143
Clavaria fumosa	CVRD01102913.1	100	280	0	0	98017	98296	280	1	1.76e-143
Clavaria fumosa	CVRD01110537.1	100	279	0	0	202663	202941	279	1	6.35e-143
Clavaria fumosa	CVRD01110681.1	100	278	0	0	180392	180669	2955	3232	2.28e-142
Clavaria fumosa	CVRD01110681.1	100	276	0	0	179749	180024	2322	2597	2.95e-141
Clavaria fumosa	CVRD01110537.1	100	275	0	0	201392	201666	1480	1206	1.06e-140
Clavaria fumosa	CVRD01110569.1	100	274	0	0	200000	200273	360	633	3.82e-140
Clavaria fumosa	CVRD01110791.1	100	273	0	0	203651	203923	1	273	1.37e-139
Clavaria fumosa	CVRD01080776.1	100	269	0	0	213043	213311	1	269	2.3e-137
Clavaria fumosa	CVRD01041824.1	78.277	267	49	8	30862	31120	1	266	9.53e-37
Clavaria fumosa	CVRD01110791.1	100	267	0	0	209331	209597	4270	4536	2.97e-136
Clavaria fumosa	CVRD01110791.1	100	267	0	0	209604	209870	4587	4853	2.97e-136
Clavaria fumosa	CVRD01074047.1	100	267	0	0	103313	103579	1	267	2.97e-136
Clavaria fumosa	CVRD01041824.1	77.82	266	47	10	142081	142337	2	264	5.73e-34
Clavaria fumosa	CVRD01041824.1	100	266	0	0	28541	28806	1	266	1.07e-135
Clavaria fumosa	CVRD01110509.1	100	265	0	0	37016	37280	1018	754	3.85e-135
Clavaria fumosa	CVRD01110509.1	100	265	0	0	36155	36419	1739	1475	3.85e-135
Clavaria fumosa	CVRD01110633.1	100	264	0	0	26566	26829	793	1056	1.38e-134
Clavaria fumosa	CVRD01110729.1	74.525	263	62	3	125085	125346	3406	3148	1.26e-20
Clavaria fumosa	CVRD01110809.1	100	262	0	0	240922	241183	405	666	1.79e-133
Clavaria fumosa	CVRD01034740.1	100	260	0	0	108420	108679	1	260	2.32e-132
Clavaria fumosa	CVRD01110729.1	100	259	0	0	137040	137298	3406	3148	8.33e-132
Clavaria fumosa	CVRD01110598.1	100	258	0	0	211367	211624	778	1035	3e-131
Clavaria fumosa	CVRD01110697.1	100	257	0	0	171350	171606	1030	1286	1.08e-130
Clavaria fumosa	CVRD01110681.1	100	257	0	0	180122	180378	2648	2904	1.08e-130
Clavaria fumosa	CVRD01041824.1	77.344	256	42	9	25705	25945	1	255	5.77e-29
Clavaria fumosa	CVRD01110521.1	100	254	0	0	183395	183648	1	254	5.01e-129
Clavaria fumosa	CVRD01110869.1	100	254	0	0	235101	235354	645	898	5.01e-129
Clavaria fumosa	CVRD01110533.1	100	250	0	0	3214	3463	1381	1132	8.39e-127
Clavaria fumosa	CVRD01008977.1	100	249	0	0	212230	212478	1	249	3.02e-126
Clavaria fumosa	CVRD01110620.1	100	248	0	0	48592	48839	248	1	1.08e-125
Clavaria fumosa	CVRD01110797.1	100	247	0	0	197450	197696	938	692	3.9e-125
Clavaria fumosa	CVRD01023738.1	100	247	0	0	152612	152858	247	1	3.9e-125
Clavaria fumosa	CVRD01110861.1	100	245	0	0	225074	225318	1124	1368	5.05e-124
Clavaria fumosa	CVRD01110633.1	100	244	0	0	26277	26520	499	742	1.82e-123
Clavaria fumosa	CVRD01110537.1	100	243	0	0	201684	201926	1155	913	6.53e-123
Clavaria fumosa	CVRD01110529.1	100	243	0	0	130865	131107	588	346	6.53e-123
Clavaria fumosa	CVRD01110752.1	78.099	242	44	5	238528	238767	694	928	3.45e-31
Clavaria fumosa	CVRD01110701.1	100	242	0	0	146242	146483	2828	2587	2.35e-122
Clavaria fumosa	CVRD01110681.1	100	241	0	0	178268	178508	1109	1349	8.45e-122
Clavaria fumosa	CVRD01110752.1	100	239	0	0	125281	125519	690	928	1.09e-120
Clavaria fumosa	CVRD01110604.1	100	238	0	0	122310	122547	238	1	3.93e-120
Clavaria fumosa	CVRD01089742.1	100	238	0	0	113655	113892	238	1	3.93e-120
Clavaria fumosa	CVRD01110735.1	76.271	236	44	10	28572	28804	5	231	2.71e-22
Clavaria fumosa	CVRD01110729.1	100	236	0	0	139423	139658	1488	1253	5.08e-119
Clavaria fumosa	CVRD01110732.1	100	236	0	0	67741	67976	1394	1159	5.08e-119
Clavaria fumosa	CVRD01074613.1	100	236	0	0	220846	221081	236	1	5.08e-119
Clavaria fumosa	CVRD01110735.1	79.574	235	40	8	237885	238115	1	231	3.43e-36
Clavaria fumosa	CVRD01110707.1	100	235	0	0	51062	51296	608	374	1.83e-118
Clavaria fumosa	CVRD01011346.1	100	234	0	0	112199	112432	1	234	6.58e-118
Clavaria fumosa	CVRD01110620.1	100	232	0	0	47786	48017	770	539	8.51e-117
Clavaria fumosa	CVRD01110735.1	100	231	0	0	142107	142337	1	231	3.06e-116
Clavaria fumosa	CVRD01110563.1	100	231	0	0	640	870	387	617	3.06e-116
Clavaria fumosa	CVRD01110791.1	100	229	0	0	204191	204419	324	552	3.96e-115
Clavaria fumosa	CVRD01110681.1	100	227	0	0	176920	177146	1	227	5.12e-114
Clavaria fumosa	CVRD01110744.1	100	226	0	0	9026	9251	1076	1301	1.84e-113
Clavaria fumosa	CVRD01110594.1	100	225	0	0	232911	233135	225	1	6.62e-113
Clavaria fumosa	CVRD01110791.1	100	223	0	0	208386	208608	3678	3900	8.57e-112
Clavaria fumosa	CVRD01110633.1	100	223	0	0	27058	27280	1107	1329	8.57e-112
Clavaria fumosa	CVRD01001766.1	100	223	0	0	92933	93155	1	223	8.57e-112
Clavaria fumosa	CVRD01110697.1	100	222	0	0	173188	173409	2742	2963	3.08e-111
Clavaria fumosa	CVRD01054817.1	100	220	0	0	53527	53746	1	220	3.99e-110
Clavaria fumosa	CVRD01110791.1	100	219	0	0	207600	207818	3170	3388	1.43e-109
Clavaria fumosa	CVRD01110518.1	100	219	0	0	195733	195951	567	785	1.43e-109
Clavaria fumosa	CVRD01110811.1	100	219	0	0	176113	176331	219	1	1.43e-109
Clavaria fumosa	CVRD01110637.1	100	219	0	0	65133	65351	1	219	1.43e-109
Clavaria fumosa	CVRD01110752.1	76.498	217	43	6	206052	206266	1260	1470	3.5e-21
Clavaria fumosa	CVRD01110562.1	100	217	0	0	239281	239497	564	348	1.85e-108
Clavaria fumosa	CVRD01110735.1	78.704	216	33	7	32157	32361	1976	2189	2.69e-27
Clavaria fumosa	CVRD01110732.1	100	216	0	0	69443	69658	216	1	6.67e-108
Clavaria fumosa	CVRD01110716.1	100	216	0	0	156949	157164	1090	875	6.67e-108
Clavaria fumosa	CVRD01110598.1	100	216	0	0	210403	210618	1	216	6.67e-108
Clavaria fumosa	CVRD01110546.1	100	215	0	0	13867	14081	1779	1993	2.4e-107
Clavaria fumosa	CVRD01110535.1	100	215	0	0	237260	237474	741	527	2.4e-107
Clavaria fumosa	CVRD01024369.1	100	215	0	0	60989	61203	1	215	2.4e-107
Clavaria fumosa	CVRD01110752.1	81.776	214	35	4	172935	173147	1272	1482	3.4e-41
Clavaria fumosa	CVRD01110535.1	100	214	0	0	237902	238115	476	263	8.63e-107
Clavaria fumosa	CVRD01110791.1	100	213	0	0	208641	208853	3951	4163	3.1e-106
Clavaria fumosa	CVRD01068874.1	100	213	0	0	93790	94002	213	1	3.1e-106
Clavaria fumosa	CVRD01110876.1	100	212	0	0	30465	30676	1	212	1.12e-105
Clavaria fumosa	CVRD01110729.1	100	212	0	0	140573	140784	558	347	1.12e-105
Clavaria fumosa	CVRD01110861.1	100	212	0	0	224722	224933	862	1073	1.12e-105
Clavaria fumosa	CVRD01110718.1	100	212	0	0	215885	216096	765	976	1.12e-105
Clavaria fumosa	CVRD01110535.1	100	212	0	0	238479	238690	212	1	1.12e-105
Clavaria fumosa	CVRD01110581.1	100	210	0	0	96072	96281	857	1066	1.44e-104
Clavaria fumosa	CVRD01001516.1	100	210	0	0	5973	6182	1	210	1.44e-104
Clavaria fumosa	CVRD01110509.1	100	209	0	0	38036	38244	209	1	5.19e-104
Clavaria fumosa	CVRD01110732.1	100	209	0	0	68750	68958	475	267	5.19e-104
Clavaria fumosa	CVRD01110827.1	100	209	0	0	119130	119338	1	209	5.19e-104
Clavaria fumosa	CVRD01110522.1	100	206	0	0	75724	75929	206	1	2.42e-102
Clavaria fumosa	CVRD01110635.1	100	206	0	0	46629	46834	293	498	2.42e-102
Clavaria fumosa	CVRD01013448.1	100	206	0	0	24061	24266	1	206	2.42e-102
Clavaria fumosa	CVRD01110533.1	100	205	0	0	4623	4827	205	1	8.69e-102
Clavaria fumosa	CVRD01098799.1	100	204	0	0	164965	165168	204	1	3.12e-101
Clavaria fumosa	CVRD01110752.1	100	203	0	0	124681	124883	437	639	1.12e-100
Clavaria fumosa	CVRD01110578.1	100	203	0	0	101115	101317	1	203	1.12e-100
Clavaria fumosa	CVRD01023684.1	100	203	0	0	82649	82851	203	1	1.12e-100
Clavaria fumosa	CVRD01033751.1	100	202	0	0	49838	50039	202	1	4.04e-100
Clavaria fumosa	CVRD01110752.1	81.095	201	32	5	100765	100961	1272	1470	1.59e-34
Clavaria fumosa	CVRD01104269.1	100	201	0	0	150519	150719	201	1	1.45e-99
Clavaria fumosa	CVRD01110702.1	100	200	0	0	181801	182000	576	377	5.23e-99
Clavaria fumosa	CVRD01068981.1	100	199	0	0	94039	94237	199	1	1.88e-98
Clavaria fumosa	CVRD01031735.1	100	199	0	0	30237	30435	1	199	1.88e-98
Clavaria fumosa	CVRD01098284.1	100	198	0	0	134978	135175	198	1	6.76e-98
Clavaria fumosa	CVRD01068466.1	100	198	0	0	200814	201011	1	198	6.76e-98
Clavaria fumosa	CVRD01060632.1	100	198	0	0	209887	210084	198	1	6.76e-98
Clavaria fumosa	CVRD01070034.1	100	197	0	0	75418	75614	197	1	2.43e-97
Clavaria fumosa	CVRD01014372.1	100	196	0	0	126693	126888	1	196	8.75e-97
Clavaria fumosa	CVRD01038982.1	100	195	0	0	243246	243440	1	195	3.15e-96
Clavaria fumosa	CVRD01080158.1	100	194	0	0	73186	73379	1	194	1.13e-95
Clavaria fumosa	CVRD01048940.1	100	194	0	0	5550	5743	194	1	1.13e-95
Clavaria fumosa	CVRD01045127.1	82.383	193	26	5	28316	28507	1	186	3.43e-36
Clavaria fumosa	CVRD01110752.1	82.902	193	27	5	37304	37493	1281	1470	2.05e-38
Clavaria fumosa	CVRD01068087.1	100	193	0	0	2790	2982	1	193	4.07e-95
Clavaria fumosa	CVRD01053786.1	100	193	0	0	39757	39949	193	1	4.07e-95
Clavaria fumosa	CVRD01037092.1	100	193	0	0	111105	111297	1	193	4.07e-95
Clavaria fumosa	CVRD01014372.1	79.167	192	33	5	184215	184403	1	188	1.25e-25
Clavaria fumosa	CVRD01099881.1	100	192	0	0	20591	20782	192	1	1.46e-94
Clavaria fumosa	CVRD01074366.1	100	191	0	0	20812	21002	191	1	5.27e-94
Clavaria fumosa	CVRD01072592.1	100	191	0	0	244835	245025	191	1	5.27e-94
Clavaria fumosa	CVRD01063326.1	100	191	0	0	214634	214824	1	191	5.27e-94
Clavaria fumosa	CVRD01023787.1	100	191	0	0	155271	155461	191	1	5.27e-94
Clavaria fumosa	CVRD01058420.1	100	190	0	0	1911	2100	190	1	1.89e-93
Clavaria fumosa	CVRD01045127.1	86.772	189	19	5	222033	222218	1	186	1.56e-49
Clavaria fumosa	CVRD01096549.1	100	188	0	0	1205	1392	188	1	2.45e-92
Clavaria fumosa	CVRD01083440.1	100	188	0	0	49447	49634	188	1	2.45e-92
Clavaria fumosa	CVRD01066917.1	100	187	0	0	74415	74601	1	187	8.81e-92
Clavaria fumosa	CVRD01046288.1	100	187	0	0	20377	20563	187	1	8.81e-92
Clavaria fumosa	CVRD01037655.1	100	187	0	0	154949	155135	1	187	8.81e-92
Clavaria fumosa	CVRD01024043.1	100	187	0	0	33511	33697	187	1	8.81e-92
Clavaria fumosa	CVRD01014372.1	79.032	186	35	4	124977	125160	1	184	4.49e-25
Clavaria fumosa	CVRD01045127.1	100	186	0	0	172945	173130	1	186	3.17e-91
Clavaria fumosa	CVRD01007462.1	100	186	0	0	2148	2333	186	1	3.17e-91
Clavaria fumosa	CVRD01005309.1	100	186	0	0	152066	152251	1	186	3.17e-91
Clavaria fumosa	CVRD01045127.1	83.784	185	30	0	124405	124589	2	186	1.22e-40
Clavaria fumosa	CVRD01074846.1	100	183	0	0	32005	32187	1	183	1.47e-89
Clavaria fumosa	CVRD01062595.1	100	183	0	0	46382	46564	1	183	1.47e-89
Clavaria fumosa	CVRD01049378.1	100	183	0	0	230289	230471	1	183	1.47e-89
Clavaria fumosa	CVRD01061717.1	100	182	0	0	235972	236153	182	1	5.3e-89
Clavaria fumosa	CVRD01049837.1	100	181	0	0	211176	211356	1	181	1.91e-88
Clavaria fumosa	CVRD01018298.1	100	181	0	0	72994	73174	181	1	1.91e-88
Clavaria fumosa	CVRD01075556.1	100	180	0	0	156331	156510	1	180	6.86e-88
Clavaria fumosa	CVRD01045439.1	100	180	0	0	24302	24481	180	1	6.86e-88
Clavaria fumosa	CVRD01019516.1	100	179	0	0	187032	187210	1	179	2.47e-87
Clavaria fumosa	CVRD01050389.1	100	177	0	0	166828	167004	177	1	3.19e-86
Clavaria fumosa	CVRD01041996.1	100	177	0	0	228106	228282	177	1	3.19e-86
Clavaria fumosa	CVRD01101148.1	100	176	0	0	142399	142574	176	1	1.15e-85
Clavaria fumosa	CVRD01063430.1	100	176	0	0	123922	124097	1	176	1.15e-85
Clavaria fumosa	CVRD01104386.1	100	175	0	0	197747	197921	175	1	4.13e-85
Clavaria fumosa	CVRD01048650.1	100	175	0	0	53308	53482	1	175	4.13e-85
Clavaria fumosa	CVRD01031807.1	100	175	0	0	161672	161846	175	1	4.13e-85
Clavaria fumosa	CVRD01051931.1	100	174	0	0	176334	176507	1	174	1.49e-84
Clavaria fumosa	CVRD01049254.1	100	174	0	0	147724	147897	174	1	1.49e-84
Clavaria fumosa	CVRD01014372.1	76.879	173	39	1	173502	173674	1	172	9.8e-17
Clavaria fumosa	CVRD01110578.1	78.613	173	34	3	28664	28834	2	173	3.5e-21
Clavaria fumosa	CVRD01062686.1	100	173	0	0	231164	231336	173	1	5.34e-84
Clavaria fumosa	CVRD01058606.1	100	172	0	0	168481	168652	1	172	1.92e-83
Clavaria fumosa	CVRD01063921.1	100	171	0	0	17181	17351	171	1	6.91e-83
Clavaria fumosa	CVRD01036856.1	100	171	0	0	213874	214044	171	1	6.91e-83
Clavaria fumosa	CVRD01058980.1	100	169	0	0	131696	131864	1	169	8.94e-82
Clavaria fumosa	CVRD01087337.1	100	168	0	0	25965	26132	168	1	3.21e-81
Clavaria fumosa	CVRD01094392.1	100	166	0	0	162178	162343	1	166	4.16e-80
Clavaria fumosa	CVRD01083602.1	100	166	0	0	154159	154324	166	1	4.16e-80
Clavaria fumosa	CVRD01018939.1	100	166	0	0	222057	222222	166	1	4.16e-80
Clavaria fumosa	CVRD01031781.1	100	165	0	0	84078	84242	1	165	1.5e-79
Clavaria fumosa	CVRD01001797.1	100	165	0	0	165388	165552	1	165	1.5e-79
Clavaria fumosa	CVRD01069445.1	100	163	0	0	38453	38615	163	1	1.93e-78
Clavaria fumosa	CVRD01023675.1	100	163	0	0	5019	5181	163	1	1.93e-78
Clavaria fumosa	CVRD01017780.1	100	163	0	0	137456	137618	1	163	1.93e-78
Clavaria fumosa	CVRD01094076.1	100	162	0	0	7386	7547	162	1	6.96e-78
Clavaria fumosa	CVRD01050043.1	100	160	0	0	7809	7968	1	160	9e-77
Clavaria fumosa	CVRD01008852.1	100	160	0	0	141831	141990	160	1	9e-77
Clavaria fumosa	CVRD01110633.1	83.648	159	24	2	142943	143100	793	950	2.67e-32
Clavaria fumosa	CVRD01038168.1	100	159	0	0	145753	145911	159	1	3.24e-76
Clavaria fumosa	CVRD01008852.1	86.076	158	20	2	28307	28463	157	1	2.05e-38
Clavaria fumosa	CVRD01072267.1	100	158	0	0	212771	212928	158	1	1.16e-75
Clavaria fumosa	CVRD01008852.1	84.713	157	22	2	222021	222176	160	5	1.59e-34
Clavaria fumosa	CVRD01095062.1	100	157	0	0	65685	65841	157	1	4.19e-75
Clavaria fumosa	CVRD01087128.1	100	157	0	0	29226	29382	1	157	4.19e-75
Clavaria fumosa	CVRD01072808.1	100	157	0	0	150900	151056	1	157	4.19e-75
Clavaria fumosa	CVRD01062007.1	100	157	0	0	90367	90523	157	1	4.19e-75
Clavaria fumosa	CVRD01092710.1	100	156	0	0	39523	39678	1	156	1.51e-74
Clavaria fumosa	CVRD01087911.1	100	156	0	0	141705	141860	156	1	1.51e-74
Clavaria fumosa	CVRD01044167.1	100	156	0	0	53126	53281	1	156	1.51e-74
Clavaria fumosa	CVRD01027651.1	100	156	0	0	200285	200440	1	156	1.51e-74
Clavaria fumosa	CVRD01003051.1	100	156	0	0	178539	178694	1	156	1.51e-74
Clavaria fumosa	CVRD01110735.1	83.871	155	25	0	148908	149062	452	606	7.42e-33
Clavaria fumosa	CVRD01054877.1	100	155	0	0	89334	89488	155	1	5.42e-74
Clavaria fumosa	CVRD01007079.1	100	155	0	0	49663	49817	155	1	5.42e-74
Clavaria fumosa	CVRD01008124.1	100	154	0	0	126569	126722	1	154	1.95e-73
Clavaria fumosa	CVRD01008011.1	100	154	0	0	151711	151864	154	1	1.95e-73
Clavaria fumosa	CVRD01103063.1	100	153	0	0	18423	18575	153	1	7.01e-73
Clavaria fumosa	CVRD01047885.1	100	153	0	0	165682	165834	153	1	7.01e-73
Clavaria fumosa	CVRD01021827.1	100	153	0	0	209104	209256	153	1	7.01e-73
Clavaria fumosa	CVRD01094217.1	100	152	0	0	27297	27448	1	152	2.52e-72
Clavaria fumosa	CVRD01091774.1	100	152	0	0	4244	4395	152	1	2.52e-72
Clavaria fumosa	CVRD01077072.1	100	152	0	0	130009	130160	152	1	2.52e-72
Clavaria fumosa	CVRD01085338.1	100	151	0	0	15731	15881	1	151	9.07e-72
Clavaria fumosa	CVRD01076961.1	100	151	0	0	6760	6910	151	1	9.07e-72
Clavaria fumosa	CVRD01051546.1	100	151	0	0	71791	71941	151	1	9.07e-72
Clavaria fumosa	CVRD01108226.1	80.667	150	23	6	28482	28628	856	710	3.5e-21
Clavaria fumosa	CVRD01025758.1	100	149	0	0	185232	185380	1	149	1.17e-70
Clavaria fumosa	CVRD01010188.1	100	149	0	0	15930	16078	149	1	1.17e-70
Clavaria fumosa	CVRD01095687.1	100	148	0	0	96572	96719	148	1	4.22e-70
Clavaria fumosa	CVRD01068495.1	100	148	0	0	247705	247852	1	148	4.22e-70
Clavaria fumosa	CVRD01049838.1	100	148	0	0	5184	5331	148	1	4.22e-70
Clavaria fumosa	CVRD01031952.1	100	148	0	0	252422	252569	148	1	4.22e-70
Clavaria fumosa	CVRD01020597.1	100	148	0	0	28111	28258	1	148	4.22e-70
Clavaria fumosa	CVRD01003725.1	100	148	0	0	75958	76105	148	1	4.22e-70
Clavaria fumosa	CVRD01110633.1	84.354	147	23	0	31521	31667	593	739	3.45e-31
Clavaria fumosa	CVRD01082185.1	100	147	0	0	237514	237660	1	147	1.52e-69
Clavaria fumosa	CVRD01061039.1	100	147	0	0	18833	18979	147	1	1.52e-69
Clavaria fumosa	CVRD01099634.1	100	146	0	0	17531	17676	1	146	5.46e-69
Clavaria fumosa	CVRD01083955.1	100	145	0	0	1053	1197	145	1	1.96e-68
Clavaria fumosa	CVRD01073914.1	100	144	0	0	114340	114483	144	1	7.06e-68
Clavaria fumosa	CVRD01055057.1	100	143	0	0	168969	169111	143	1	2.54e-67
Clavaria fumosa	CVRD01088725.1	100	142	0	0	14692	14833	1	142	9.13e-67
Clavaria fumosa	CVRD01046094.1	100	142	0	0	245577	245718	142	1	9.13e-67
Clavaria fumosa	CVRD01036416.1	100	142	0	0	232010	232151	142	1	9.13e-67
Clavaria fumosa	CVRD01091131.1	100	141	0	0	110245	110385	141	1	3.28e-66
Clavaria fumosa	CVRD01074371.1	100	140	0	0	248870	249009	1	140	1.18e-65
Clavaria fumosa	CVRD01022566.1	100	140	0	0	71029	71168	1	140	1.18e-65
Clavaria fumosa	CVRD01003890.1	100	140	0	0	195496	195635	1	140	1.18e-65
Clavaria fumosa	CVRD01084572.1	100	139	0	0	149919	150057	139	1	4.25e-65
Clavaria fumosa	CVRD01073107.1	100	139	0	0	14852	14990	1	139	4.25e-65
Clavaria fumosa	CVRD01040752.1	100	139	0	0	83334	83472	139	1	4.25e-65
Clavaria fumosa	CVRD01081091.1	100	138	0	0	154580	154717	138	1	1.53e-64
Clavaria fumosa	CVRD01055655.1	100	138	0	0	29837	29974	1	138	1.53e-64
Clavaria fumosa	CVRD01096432.1	100	137	0	0	233701	233837	137	1	5.49e-64
Clavaria fumosa	CVRD01022422.1	82.353	136	23	1	136931	137066	1	135	7.52e-23
Clavaria fumosa	CVRD01088388.1	100	136	0	0	206384	206519	1	136	1.98e-63
Clavaria fumosa	CVRD01022422.1	79.259	135	28	0	126693	126827	1	135	3.52e-16
Clavaria fumosa	CVRD01022422.1	100	135	0	0	124977	125111	1	135	7.11e-63
Clavaria fumosa	CVRD01011396.1	100	134	0	0	174891	175024	1	134	2.56e-62
Clavaria fumosa	CVRD01009860.1	100	134	0	0	37354	37487	1	134	2.56e-62
Clavaria fumosa	CVRD01081116.1	100	133	0	0	254656	254788	1	133	9.19e-62
Clavaria fumosa	CVRD01008520.1	100	133	0	0	50316	50448	133	1	9.19e-62
Clavaria fumosa	CVRD01083579.1	100	132	0	0	10260	10391	1	132	3.31e-61
Clavaria fumosa	CVRD01082765.1	100	132	0	0	132704	132835	132	1	3.31e-61
Clavaria fumosa	CVRD01051524.1	100	132	0	0	225609	225740	1	132	3.31e-61
Clavaria fumosa	CVRD01009838.1	100	132	0	0	221919	222050	132	1	3.31e-61
Clavaria fumosa	CVRD01089330.1	100	131	0	0	2405	2535	1	131	1.19e-60
Clavaria fumosa	CVRD01062740.1	100	131	0	0	168802	168932	131	1	1.19e-60
Clavaria fumosa	CVRD01060867.1	100	131	0	0	238314	238444	1	131	1.19e-60
Clavaria fumosa	CVRD01059019.1	100	131	0	0	176783	176913	1	131	1.19e-60
Clavaria fumosa	CVRD01050994.1	100	131	0	0	123769	123899	1	131	1.19e-60
Clavaria fumosa	CVRD01006995.1	100	131	0	0	238999	239129	131	1	1.19e-60
Clavaria fumosa	CVRD01009860.1	84.615	130	18	2	126118	126246	2	130	3.47e-26
Clavaria fumosa	CVRD01034898.1	100	130	0	0	214411	214540	130	1	4.28e-60
Clavaria fumosa	CVRD01017965.1	100	130	0	0	114180	114309	130	1	4.28e-60
Clavaria fumosa	CVRD01085003.1	100	129	0	0	174414	174542	129	1	1.54e-59
Clavaria fumosa	CVRD01041507.1	100	129	0	0	4400	4528	129	1	1.54e-59
Clavaria fumosa	CVRD01030703.1	100	129	0	0	25222	25350	1	129	1.54e-59
Clavaria fumosa	CVRD01021341.1	100	129	0	0	205031	205159	1	129	1.54e-59
Clavaria fumosa	CVRD01105396.1	100	128	0	0	14101	14228	1	128	5.53e-59
Clavaria fumosa	CVRD01036767.1	100	128	0	0	226808	226935	1	128	5.53e-59
Clavaria fumosa	CVRD01025939.1	100	128	0	0	140797	140924	1	128	5.53e-59
Clavaria fumosa	CVRD01025520.1	100	128	0	0	252238	252365	1	128	5.53e-59
Clavaria fumosa	CVRD01016213.1	100	128	0	0	240382	240509	128	1	5.53e-59
Clavaria fumosa	CVRD01008983.1	100	126	0	0	163283	163408	126	1	7.16e-58
Clavaria fumosa	CVRD01099950.1	100	125	0	0	164068	164192	125	1	2.57e-57
Clavaria fumosa	CVRD01088219.1	100	125	0	0	1447	1571	1	125	2.57e-57
Clavaria fumosa	CVRD01061458.1	100	125	0	0	163441	163565	125	1	2.57e-57
Clavaria fumosa	CVRD01058015.1	100	125	0	0	110664	110788	125	1	2.57e-57
Clavaria fumosa	CVRD01051181.1	100	125	0	0	247439	247563	1	125	2.57e-57
Clavaria fumosa	CVRD01016588.1	100	125	0	0	164239	164363	1	125	2.57e-57
Clavaria fumosa	CVRD01085802.1	100	124	0	0	11826	11949	124	1	9.26e-57
Clavaria fumosa	CVRD01069338.1	100	124	0	0	230665	230788	1	124	9.26e-57
Clavaria fumosa	CVRD01028731.1	100	124	0	0	138949	139072	1	124	9.26e-57
Clavaria fumosa	CVRD01028239.1	100	124	0	0	216797	216920	124	1	9.26e-57
Clavaria fumosa	CVRD01024436.1	100	124	0	0	153180	153303	124	1	9.26e-57
Clavaria fumosa	CVRD01005172.1	100	124	0	0	133310	133433	1	124	9.26e-57
Clavaria fumosa	CVRD01083565.1	100	123	0	0	221753	221875	123	1	3.33e-56
Clavaria fumosa	CVRD01072571.1	100	123	0	0	64658	64780	1	123	3.33e-56
Clavaria fumosa	CVRD01062552.1	100	123	0	0	70220	70342	1	123	3.33e-56
Clavaria fumosa	CVRD01032833.1	100	123	0	0	98394	98516	1	123	3.33e-56
Clavaria fumosa	CVRD01009167.1	100	123	0	0	153029	153151	1	123	3.33e-56
Clavaria fumosa	CVRD01003992.1	100	123	0	0	244013	244135	123	1	3.33e-56
Clavaria fumosa	CVRD01069499.1	100	122	0	0	36862	36983	1	122	1.2e-55
Clavaria fumosa	CVRD01100440.1	100	121	0	0	125085	125205	1	121	4.31e-55
Clavaria fumosa	CVRD01060359.1	100	121	0	0	15268	15388	1	121	4.31e-55
Clavaria fumosa	CVRD01080512.1	100	119	0	0	180936	181054	1	119	5.57e-54
Clavaria fumosa	CVRD01066330.1	100	118	0	0	70348	70465	118	1	2e-53
Clavaria fumosa	CVRD01043266.1	100	117	0	0	146514	146630	1	117	7.21e-53
Clavaria fumosa	CVRD01020437.1	100	117	0	0	146074	146190	1	117	7.21e-53
Clavaria fumosa	CVRD01095970.1	100	116	0	0	105089	105204	1	116	2.59e-52
Clavaria fumosa	CVRD01051695.1	100	116	0	0	47366	47481	1	116	2.59e-52
Clavaria fumosa	CVRD01028641.1	100	116	0	0	1677	1792	1	116	2.59e-52
Clavaria fumosa	CVRD01048889.1	100	115	0	0	68991	69105	1	115	9.33e-52
Clavaria fumosa	CVRD01011962.1	100	115	0	0	220588	220702	115	1	9.33e-52
Clavaria fumosa	CVRD01034382.1	79.825	114	19	3	101332	101443	1	112	9.87e-12
Clavaria fumosa	CVRD01098511.1	100	114	0	0	192647	192760	114	1	3.35e-51
Clavaria fumosa	CVRD01081886.1	100	114	0	0	33780	33893	114	1	3.35e-51
Clavaria fumosa	CVRD01034382.1	100	114	0	0	136910	137023	1	114	3.35e-51
Clavaria fumosa	CVRD01085505.1	100	113	0	0	189196	189308	1	113	1.21e-50
Clavaria fumosa	CVRD01084176.1	100	113	0	0	9772	9884	1	113	1.21e-50
Clavaria fumosa	CVRD01057390.1	100	113	0	0	237680	237792	1	113	1.21e-50
Clavaria fumosa	CVRD01044801.1	100	113	0	0	33895	34007	113	1	1.21e-50
Clavaria fumosa	CVRD01014080.1	100	113	0	0	100564	100676	1	113	1.21e-50
Clavaria fumosa	CVRD01012180.1	100	113	0	0	145511	145623	113	1	1.21e-50
Clavaria fumosa	CVRD01081709.1	100	111	0	0	203513	203623	111	1	1.56e-49
Clavaria fumosa	CVRD01074531.1	100	111	0	0	93254	93364	1	111	1.56e-49
Clavaria fumosa	CVRD01066468.1	100	111	0	0	240175	240285	111	1	1.56e-49
Clavaria fumosa	CVRD01050437.1	100	111	0	0	23891	24001	111	1	1.56e-49
Clavaria fumosa	CVRD01011143.1	100	111	0	0	186221	186331	1	111	1.56e-49
Clavaria fumosa	CVRD01095351.1	100	110	0	0	180794	180903	110	1	5.61e-49
Clavaria fumosa	CVRD01056120.1	100	110	0	0	216201	216310	110	1	5.61e-49
Clavaria fumosa	CVRD01031929.1	100	110	0	0	226354	226463	110	1	5.61e-49
Clavaria fumosa	CVRD01022444.1	100	110	0	0	122732	122841	1	110	5.61e-49
Clavaria fumosa	CVRD01089516.1	100	109	0	0	238782	238890	1	109	2.02e-48
Clavaria fumosa	CVRD01080057.1	100	109	0	0	203975	204083	1	109	2.02e-48
Clavaria fumosa	CVRD01071132.1	100	109	0	0	153638	153746	109	1	2.02e-48
Clavaria fumosa	CVRD01071744.1	100	108	0	0	13165	13272	1	108	7.26e-48
Clavaria fumosa	CVRD01051985.1	100	108	0	0	39395	39502	108	1	7.26e-48
Clavaria fumosa	CVRD01073365.1	100	107	0	0	26160	26266	1	107	2.61e-47
Clavaria fumosa	CVRD01065008.1	100	107	0	0	223095	223201	1	107	2.61e-47
Clavaria fumosa	CVRD01016798.1	100	107	0	0	203192	203298	1	107	2.61e-47
Clavaria fumosa	CVRD01069067.1	100	106	0	0	144137	144242	106	1	9.39e-47
Clavaria fumosa	CVRD01045713.1	100	106	0	0	18200	18305	1	106	9.39e-47
Clavaria fumosa	CVRD01039985.1	100	106	0	0	87455	87560	1	106	9.39e-47
Clavaria fumosa	CVRD01007517.1	100	106	0	0	141965	142070	106	1	9.39e-47
Clavaria fumosa	CVRD01057390.1	89.524	105	11	0	183693	183797	1	105	7.47e-28
Clavaria fumosa	CVRD01082044.1	100	105	0	0	155149	155253	1	105	3.38e-46
Clavaria fumosa	CVRD01070517.1	100	105	0	0	154743	154847	1	105	3.38e-46
Clavaria fumosa	CVRD01069131.1	100	105	0	0	105690	105794	1	105	3.38e-46
Clavaria fumosa	CVRD01057355.1	100	105	0	0	63499	63603	105	1	3.38e-46
Clavaria fumosa	CVRD01028095.1	100	105	0	0	40595	40699	105	1	3.38e-46
Clavaria fumosa	CVRD01025862.1	100	105	0	0	24992	25096	1	105	3.38e-46
Clavaria fumosa	CVRD01087310.1	100	104	0	0	2609	2712	1	104	1.21e-45
Clavaria fumosa	CVRD01020235.1	100	104	0	0	181695	181798	104	1	1.21e-45
Clavaria fumosa	CVRD01009541.1	100	104	0	0	96457	96560	104	1	1.21e-45
Clavaria fumosa	CVRD01000883.1	100	104	0	0	230971	231074	104	1	1.21e-45
Clavaria fumosa	CVRD01007517.1	87.379	103	13	0	136466	136568	103	1	2.09e-23
Clavaria fumosa	CVRD01011624.1	100	103	0	0	242375	242477	1	103	4.37e-45
Clavaria fumosa	CVRD01066707.1	100	102	0	0	88503	88604	102	1	1.57e-44
Clavaria fumosa	CVRD01066475.1	100	102	0	0	114969	115070	102	1	1.57e-44
Clavaria fumosa	CVRD01064253.1	100	102	0	0	113505	113606	1	102	1.57e-44
Clavaria fumosa	CVRD01041323.1	100	102	0	0	88048	88149	102	1	1.57e-44
Clavaria fumosa	CVRD01031519.1	100	102	0	0	190594	190695	102	1	1.57e-44
Clavaria fumosa	CVRD01094351.1	100	101	0	0	173110	173210	1	101	5.65e-44
Clavaria fumosa	CVRD01076266.1	100	101	0	0	122216	122316	1	101	5.65e-44
Clavaria fumosa	CVRD01068569.1	100	101	0	0	168669	168769	101	1	5.65e-44
Clavaria fumosa	CVRD01068074.1	100	101	0	0	245150	245250	1	101	5.65e-44
Clavaria fumosa	CVRD01041824.1	83.721	86	12	2	222252	222336	1	85	9.87e-12
Clavaria fumosa	CVRD01007517.1	92.208	77	6	0	28438	28514	106	30	1.26e-20
Clavaria fumosa	CVRD01110876.1	90	70	7	0	220650	220719	143	212	4.56e-15

## Sheet: Table S8
Table S8 Species, and GenBank accession number used for phylogenetic analysis in this study
ID	Species	GenBank accession number	Order	Family
Apsi	Austropuccinia psidii	MN018834	Pucciniales	Sphaerophragmiaceae
Pmei	Phakopsora meibomiae	GQ338834		Phakopsoraceae
Ppac	Phakopsora pachyrhizi	GQ332420
Abis	Agaricus bisporus	JX271275	Agaricales	Agaricaceae
Ccin	Coprinopsis cinerea	NW_003307477		Psathyrellaceae
Lame	Laccaria amethystina	MK697669		Hydnangiaceae
Lbic	Laccaria bicolor	MK697670
Ldec	Lyophyllum decastes	MH447974		Lyophyllaceae
Lshi	Lyophyllum shimeji	MH447975
Tmat	Tricholoma matsutake	JX985789		Tricholomataceae
Abor	Armillaria borealis	MH407470		Physalacriaceae
Asol	Armillaria solidipes	MH660713
Dtab	Desarmillaria tabescens	MH823225		Agaricales incertae sedis
Asin	Armillaria sinapina	MH282847		Physalacriaceae
Fvel	Flammulina velutipes	JF799107
Ledo	Lentinula edodes	AB697988		Omphalotaceae
Mper	Moniliophthora perniciosa	AY376688		Marasmiaceae
Mror	Moniliophthora roreri	HQ259115
Scom	Schizophyllum commune	AF402141		Schizophyllaceae
Pcit	Pleurotus citrinopileatus	MG017444		Pleurotaceae
Pery	Pleurotus eryngii	KX827267
Post	Pleurotus ostreatus	EF204913
Ppla	Pleurotus platypus	MG017445
Hrus	Hygrophorus russula	MH643589		Hygrophoraceae
Cfum	Clavaria fumosa	MT114157		Agaricomycetidae
Rsal	Rhizopogon salebrosus	MH794152		Rhizopogonaceae
Rvin	Rhizopogon vinicolor	MH794153
Pinv	Paxillus involutus	MK993563		Paxillaceae
Prub	Paxillus rubicundulus	MK993564
Hcor	Hericium coralloides	KY007042	Russulales	Hericiaceae
Ldel	Lactarius deliciosus	MH319478		Russulaceae
Lhat	Lactarius hatsudake	MH319475
Lhyg	Lactarius hygrophoroides	MH319477
Lpip	Lactarius piperatus	MH319479
Lvol	Lactarius volemus	MH319474
Rabi	Russula abietina	MH138073
Rlep	Russula lepida	MH138075
Rcom	Russula compacta	MH138072
Rfoe	Russula foetens	MH138074
Rvir	Russula virecsens	MH138076
Hirr	Heterobasidion irregulare	KF957635		Bondarzewiaceae
Fpal	Fomitopsis palustris	AP017926	Polyporales	Fomitopsidaceae
Lsul	Laetiporus sulphureus	MG519331		Laetiporaceae
Prad	Phlebia radiata	HE613568		Meruliaceae
Gapp	Ganoderma applanatum	KR109212		Polyporaceae
Gleu	Ganoderma leucocontextum	MH252534
Gtsu	Ganoderma tsugae	MH252533
Gcal	Ganoderma calidophilum	MH252535
Gluc	Ganoderma lucidum	KC763799
Gmer	Ganoderma meredithae	KP410262
Gsin	Ganoderma sinense	KF673550
Tcin	Trametes cingulata	GU723273
Thir	Trametes hirsuta	MG775432
Csul	Coniferiporia sulphurascens	MK623260	Hymenochaetales	Hymenochaetaceae
Fmed	Fomitiporia mediterranea	MK623258
Ssan	Sanghuangporus sanghuang	MG149786
Plam	Phellinus lamaoensis	MK623259
Spar	Schizopora paradoxa	MK623261		Schizoporaceae
Tflo	Turbinellus floccosus	MN623377	Gomphales	Gomphaceae
Capp	Cantharellus appalachiensis	MG602716	Cantharellales	Cantharellaceae
Ccib	Cantharellus cibarius	KC573037
Clut	Cantharellus lutescens	MG602719
Rsol	Rhizoctonia solani	KC352446		Ceratobasidiaceae
Cgat	Cryptococcus gattii	CP025773	Tremellales	Cryptococcaceae
Cneo	Cryptococcus neoformans	AY101381
Hory	Hannaella oryzae	MH732752		Bulleribasidiaceae
Tfuc	Tremella fuciformis	MF422647		Tremellaceae
Tasa	Trichosporon asahii	JH925097	Trichosporonales	Trichosporonaceae
Mvio	Microbotryum cf. violaceum	KC285587	Microbotryales	Microbotryaceae
Mlyc	Microbotryum lychnidis-dioicae	KC285586
Rmuc	Rhodotorula mucilaginosa	MF694646	Sporidiobolales	Sporidiobolaceae
Jang	Jaminaea angkorensis	KC628747	Microstromatales	/
Ubro	Ustilago bromivora	LT558140	Ustilaginales	Ustilaginaceae
Umay	Ustilago maydis	DQ157700
Tind	Tilletia indica	DQ993184	Tilletiales	Tilletiaceae
Twal	Tilletia walkeri	EF536375
